# Supplementary material for: Genome-wide analysis of fitness determinants of Staphylococcus aureus during growth in milk
Source: PLoS Pathog. 2025 Apr 9;21(4):e1013080. doi: 10.1371/journal.ppat.1013080 (PMC12011298; doi:10.1371/journal.ppat.1013080)
Supplement: S1 Table — Log2 fold change (L2FC) and the adjusted p-value (padj) and the conclusion about significance (“essential” or “costly” if |L2FC| ≥ 1, Padj 0.05) is shown for each sgRNA. Interaction effect is also indicated, representing the differential effect of aTc induction in milk vs. BHI, and whether this is significant (“yes” if |L2FC| ≥ 1, Padj < 0.05). (XLSX) [file ppat.1013080.s005.xlsx]

## Sheet: S1_fitness_milk_and_BHI
			BHI			Milk			Interaction
sgRNA	target locus tag	target name	log2FC	padj	essentiality	log2FC	padj	essentiality	log2FC	padj	Interaction
sgRNA0001	SAOUHSC_00001	dnaA	-5.2243	6.45379e-13	essential	-5.65485	1.31798e-19	essential	-0.120702	1
sgRNA0002	SAOUHSC_00002	dnaN	-8.71173	4.24568e-09	essential	-5.03196	4.04752e-13	essential	0.493353	1
sgRNA0003	SAOUHSC_00003		-3.01285	2.89474e-11	essential	-2.70691	1.08162e-11	essential	0.206598	1
sgRNA0004	SAOUHSC_00007	nnrD	-0.632515	1		-0.0588582	1		0.520272	1
sgRNA0005	SAOUHSC_00008	hutH	-0.0140721	1		0.213095	1		0.204015	1
sgRNA0006	SAOUHSC_00009	serS	-10.6428	1.41073e-13	essential	-11.61	6.35828e-17	essential	-0.00479478	1
sgRNA0007	SAOUHSC_00010		0.539603	1		-0.0456297	1		-0.561232	1
sgRNA0008	SAOUHSC_00013	metX	-0.00871503	1		0.101132	1		0.0968277	1
sgRNA0009	SAOUHSC_00014		-0.557217	1		-0.537921	1		0.0188529	1
sgRNA0010	SAOUHSC_00019	purA	-0.0279154	1		-4.80931	2.27082e-24	essential	-4.75923	5.39869e-19	yes
sgRNA0011	SAOUHSC_00020	walR	-9.61924	7.25664e-11	essential	-10.2959	5.71996e-13	essential	-0.00421049	1
sgRNA0012	SAOUHSC_00024	walJ	-0.424989	1		-0.192037	1		0.203887	1
sgRNA0013	SAOUHSC_00025	adsA	-0.424263	1		0.0370192	1		0.420198	1
sgRNA0014	SAOUHSC_00026		-0.224241	1		0.00678895	1		0.197547	1
sgRNA0015	SAOUHSC_00027	orfX	0.399739	1		-0.00918387	1		-0.365137	1
sgRNA0016	SAOUHSC_00029		0.0205104	1		-0.245948	1		-0.235849	1
sgRNA0017	SAOUHSC_00030		-0.916187	1		-0.2114	1		0.639131	1
sgRNA0018	SAOUHSC_00034	ctsR	-0.870736	1		-0.0570448	1		0.64214	1
sgRNA0019	SAOUHSC_00035	ctsA	0.125251	1		0.231712	1		0.0877116	1
sgRNA0020	SAOUHSC_00036	ctsB	-0.181971	1		-0.0918319	1		0.0795043	1
sgRNA0021	SAOUHSC_00037	sqr	0.0151606	1		0.158037	1		0.134283	1
sgRNA0022	SAOUHSC_00039	dus	-0.116936	1		-0.0631469	1		0.0493692	1
sgRNA0023	SAOUHSC_00040		0.18229	1		0.116046	1		-0.0587591	1
sgRNA0024	SAOUHSC_00042		0.303203	1		0.0804809	1		-0.163058	1
sgRNA0025	SAOUHSC_00043		0.226311	1		0.0933742	1		-0.12314	1
sgRNA0026	SAOUHSC_00044		0.263972	1		0.30962	1		0.0400326	1
sgRNA0027	SAOUHSC_00045		-0.178819	1		-0.0544537	1		0.106795	1
sgRNA0028	SAOUHSC_00046		-0.246579	1		0.120433	1		0.318684	1
sgRNA0029	SAOUHSC_00047		-0.00353643	1		0.165716	1		0.146203	1
sgRNA0030	SAOUHSC_00049		0.364119	1		-0.0103681	1		-0.223406	1
sgRNA0031	SAOUHSC_00050		0.0145628	1		0.10665	1		0.0709816	1
sgRNA0032	SAOUHSC_00051	plc	0.226025	1		0.109305	1		-0.105299	1
sgRNA0033	SAOUHSC_00052	csa1A	-0.350161	1		0.104805	1		0.354979	1
sgRNA0034	SAOUHSC_00053		-0.0294773	1		0.172507	1		0.147186	1
sgRNA0035	SAOUHSC_00056		0.0704928	1		0.0164586	1		-0.0456784	1
sgRNA0036	SAOUHSC_00057		0.33751	1		0.091475	1		-0.202116	1
sgRNA0037	SAOUHSC_00060	nptA	-0.0771961	1		-0.128984	1		-0.0453116	1
sgRNA0038	SAOUHSC_00061		0.770273	1		0.212159	1		-0.389689	1
sgRNA0039	SAOUHSC_00062		0.0731112	1		-0.0215199	1		-0.0842128	1
sgRNA0040	SAOUHSC_00064	norG	0.0865172	1		0.174135	1		0.0733628	1
sgRNA0041	SAOUHSC_00065		0.0261247	1		0.115352	1		0.0792648	1
sgRNA0042	SAOUHSC_00067	lctP1	0.231089	1		0.0290123	1		-0.18678	1
sgRNA0043	SAOUHSC_00069	spa	0.0852042	1		-0.121373	1		-0.185688	1
sgRNA0044	SAOUHSC_00070	sarS	0.0210948	1		-0.00352519	1		-0.0217249	1
sgRNA0045	SAOUHSC_00074	sirA	0.207888	1		0.220385	1		0.0118067	1
sgRNA0046	SAOUHSC_00075	sbnA	0.384801	1		0.134381	1		-0.226669	1
sgRNA0047	SAOUHSC_00084		0.325886	1		0.077466	1		-0.225151	1
sgRNA0048	SAOUHSC_00085		-0.161961	1		-0.263452	1		-0.0875661	1
sgRNA0049	SAOUHSC_00086	butA	0.0443077	1		0.130341	1		0.0778868	1
sgRNA0050	SAOUHSC_00087		-1.13559	1		-0.956323	1		0.151289	1
sgRNA0051	SAOUHSC_00088		0.0276261	1		0.0194741	1		-0.00716648	1
sgRNA0052	SAOUHSC_00089		0.693095	1		0.021549	1		-0.629617	1
sgRNA0053	SAOUHSC_00090		0.0976298	1		0.198179	1		0.0876971	1
sgRNA0054	SAOUHSC_00091		0.116255	1		0.209163	1		0.08226	1
sgRNA0055	SAOUHSC_00092		0.300884	1		0.139532	1		-0.151701	1
sgRNA0056	SAOUHSC_00093	sodM	0.107186	1		0.140765	1		0.0294048	1
sgRNA0057	SAOUHSC_00094	sasD	0.170358	1		-0.255358	1		-0.373957	1
sgRNA0058	SAOUHSC_00096		-0.046762	1		0.0394059	1		0.0775087	1
sgRNA0059	SAOUHSC_00097	deoD	-0.380746	1		0.105072	1		0.454285	1
sgRNA0060	SAOUHSC_00099	tet38	0.142752	1		0.0922116	1		-0.0493815	1
sgRNA0061	SAOUHSC_00101	deoB	0.220889	1		-0.420554	1		-0.596661	1
sgRNA0062	SAOUHSC_00102	phnE1	-0.142861	1		0.0225576	1		0.140035	1
sgRNA0063	SAOUHSC_00103	phnE2	0.0863256	1		-0.0259772	1		-0.0901146	1
sgRNA0064	SAOUHSC_00104	phnC	0.40821	1		0.137676	1		-0.244849	1
sgRNA0065	SAOUHSC_00105	phnD	1.05552	1		0.444638	1		-0.573107	1
sgRNA0066	SAOUHSC_00106		0.0972999	1		-0.00165914	1		-0.0835319	1
sgRNA0067	SAOUHSC_00107		-0.157231	1		-0.0219448	1		0.120018	1
sgRNA0068	SAOUHSC_00108		0.0707716	1		0.166738	1		0.0788305	1
sgRNA0069	SAOUHSC_00109		0.12427	1		0.0729084	1		-0.0470432	1
sgRNA0070	SAOUHSC_00110		0.235529	1		0.0425002	1		-0.176784	1
sgRNA0071	SAOUHSC_00111		0.118797	1		0.012299	1		-0.0968382	1
sgRNA0072	SAOUHSC_00113	adhE	0.0741349	1		0.0229083	1		-0.0467024	1
sgRNA0073	SAOUHSC_00114	capA	0.241446	1		0.160232	1		-0.0745424	1
sgRNA0074	SAOUHSC_00128	capO	-0.123539	1		0.0566599	1		0.152918	1
sgRNA0075	SAOUHSC_00131		-0.33555	1		-0.0810183	1		0.213168	1
sgRNA0076	SAOUHSC_00132	aldA	0.0874452	1		0.00618186	1		-0.0734629	1
sgRNA0077	SAOUHSC_00133		0.261326	1		0.457794	1		0.0763978	1
sgRNA0078	SAOUHSC_00134		0.0224429	1		-0.864613	1		-0.831255	1
sgRNA0079	SAOUHSC_00135		-0.158256	1		0.225855	1		0.33994	1
sgRNA0080	SAOUHSC_00136	ssuB	0.187205	1		0.0964668	1		-0.0814169	1
sgRNA0081	SAOUHSC_00141		-0.00292182	1		0.344544	1		0.296984	1
sgRNA0082	SAOUHSC_00142	fdh	0.27645	1		-0.0150739	1		-0.264433	1
sgRNA0083	SAOUHSC_00143	lmrP	0.0334876	1		0.0823189	1		0.0413961	1
sgRNA0084	SAOUHSC_00144	ausA	0.168952	1		0.152	1		-0.0181414	1
sgRNA0085	SAOUHSC_00146		-0.0904092	1		0.116571	1		0.16328	1
sgRNA0086	SAOUHSC_00147	argB	-0.150797	1		0.0767208	1		0.193826	1
sgRNA0087	SAOUHSC_00148	argJ	0.0720006	1		0.050708	1		-0.0184824	1
sgRNA0088	SAOUHSC_00149	argC	0.355333	1		-0.0834819	1		-0.394505	1
sgRNA0089	SAOUHSC_00150	argD	-0.232582	1		0.0102981	1		0.210161	1
sgRNA0090	SAOUHSC_00151	brnQ1	0.11304	1		-0.346267	1		-0.422373	1
sgRNA0091	SAOUHSC_00152	entB	0.127982	1		0.0973316	1		-0.0275731	1
sgRNA0092	SAOUHSC_00153	ipdC	-0.528834	1		-0.0903884	1		0.235263	1
sgRNA0093	SAOUHSC_00154		-0.22919	1		-0.616301	1		-0.331122	1
sgRNA0094	SAOUHSC_00155	ptsG	0.107851	1		-0.048812	1		-0.140226	1
sgRNA0095	SAOUHSC_00156	mupG	0.0858224	1		0.026361	1		-0.0540063	1
sgRNA0096	SAOUHSC_00161		-0.322351	1		0.12015	1		0.387601	1
sgRNA0097	SAOUHSC_00162	hsdR	-8.37694	1.0617e-13	essential	-6.813	4.5558e-31	essential	0.415176	1
sgRNA0098	SAOUHSC_00163		0.308181	1		-0.0824436	1		-0.350321	1
sgRNA0099	SAOUHSC_00167		0.660237	1		-0.0440611	1		-0.672183	1
sgRNA0100	SAOUHSC_00168	truncatedoppB	0.160527	1		0.0674643	1		-0.0859551	1
sgRNA0101	SAOUHSC_00169		-0.102109	1		0.210747	1		0.27248	1
sgRNA0102	SAOUHSC_00172		0.102011	1		0.116774	1		0.0102736	1
sgRNA0103	SAOUHSC_00173	acpD	0.070535	1		0.102275	1		0.02894	1
sgRNA0104	SAOUHSC_00174		-0.0411198	1		0.255399	1		0.26964	1
sgRNA0105	SAOUHSC_00175	malK	0.164635	1		0.047093	1		-0.10753	1
sgRNA0106	SAOUHSC_00176	malE	0.00374511	1		-0.00332178	1		-0.0060205	1
sgRNA0107	SAOUHSC_00177	malF	0.0828039	1		0.133404	1		0.0417937	1
sgRNA0108	SAOUHSC_00178		-0.12233	1		0.125393	1		0.209093	1
sgRNA0109	SAOUHSC_00179		0.129919	1		0.0580367	1		-0.0684756	1
sgRNA0110	SAOUHSC_00180		-0.220056	1		-0.0104828	1		0.184744	1
sgRNA0111	SAOUHSC_00181		0.116359	1		0.176734	1		0.0522179	1
sgRNA0112	SAOUHSC_00182		-0.234935	1		0.147957	1		0.327419	1
sgRNA0113	SAOUHSC_00183	uhpT	0.249984	1		0.212814	1		-0.0358657	1
sgRNA0114	SAOUHSC_00184	hptR	0.0768574	1		0.511182	1		0.353762	1
sgRNA0115	SAOUHSC_00185	hptS	0.476935	1		0.101789	1		-0.337814	1
sgRNA0116	SAOUHSC_00186	hptA	-0.030819	1		0.245939	1		0.260092	1
sgRNA0117	SAOUHSC_00187	pflB	0.0771199	1		0.0256085	1		-0.043315	1
sgRNA0118	SAOUHSC_00189		-3.71655	1.2957e-14	essential	-0.330252	1		3.35689	4.19832e-09	yes
sgRNA0119	SAOUHSC_00190		0.422534	1		-0.237237	1		-0.559653	1
sgRNA0120	SAOUHSC_00191		0.1269	1		0.115255	1		-0.0106509	1
sgRNA0121	SAOUHSC_00192	coa	0.148862	1		-0.0570494	1		-0.177128	1
sgRNA0122	SAOUHSC_00194		-0.0100444	1		-0.578158	1		-0.344372	1
sgRNA0123	SAOUHSC_00196	fadB	-0.000625385	1		0.11255	1		0.100137	1
sgRNA0124	SAOUHSC_00197	fadD	0.334815	1		0.013821	1		-0.269724	1
sgRNA0125	SAOUHSC_00199	fadX	0.0583918	1		0.23734	1		0.157512	1
sgRNA0126	SAOUHSC_00200	prsS	-0.228908	1		-0.0334575	1		0.165797	1
sgRNA0127	SAOUHSC_00201	opp5A	-0.148774	1		0.143877	1		0.25831	1
sgRNA0128	SAOUHSC_00202		0.185162	1		-0.00037828	1		-0.16575	1
sgRNA0129	SAOUHSC_00204	hmp	-1.35697	1		-0.210292	1		0.758922	1
sgRNA0130	SAOUHSC_00205		0.156568	1		0.17671	1		0.0163721	1
sgRNA0131	SAOUHSC_00206	ldh1	0.307086	1		-0.317721	1		-0.533357	1
sgRNA0132	SAOUHSC_00208		-0.369708	1		0.168552	1		0.493541	1
sgRNA0133	SAOUHSC_00209	glcC	-0.387951	1		-0.0275721	1		0.335494	1
sgRNA0134	SAOUHSC_00211		0.14279	1		0.206471	1		0.0562379	1
sgRNA0135	SAOUHSC_00213		-0.329176	1		0.530588	1		0.651322	1
sgRNA0136	SAOUHSC_00214		-0.119331	1		-0.0490762	1		0.0615308	1
sgRNA0137	SAOUHSC_00215	gatB	0.118056	1		0.0458843	1		-0.0613006	1
sgRNA0138	SAOUHSC_00216	gatC	0.0774338	1		0.0623707	1		-0.0121297	1
sgRNA0139	SAOUHSC_00217	gutB	0.0863091	1		-0.266308	1		-0.307517	1
sgRNA0140	SAOUHSC_00218		-0.119657	1		0.0283366	1		0.120672	1
sgRNA0141	SAOUHSC_00219		0.173243	1		0.0223013	1		-0.138192	1
sgRNA0142	SAOUHSC_00220	tarI'	-0.158205	1		0.07262	1		0.189023	1
sgRNA0143	SAOUHSC_00222		0.398198	1		-0.427325	1		-0.710818	1
sgRNA0144	SAOUHSC_00223	tagF	-7.78681	6.43562e-12	essential	-5.80298	5.17947e-34	essential	0.952297	1
sgRNA0145	SAOUHSC_00225	ispD	-9.12169	5.65598e-14	essential	-7.50322	2.32027e-26	essential	0.25973	1
sgRNA0146	SAOUHSC_00229	scdA	-0.127321	1		0.059921	1		0.165944	1
sgRNA0147	SAOUHSC_00230	lytS	-0.0734986	1		-0.00180622	1		0.0548803	1
sgRNA0148	SAOUHSC_00232	lrgA	0.106172	1		-0.0373536	1		-0.11726	1
sgRNA0149	SAOUHSC_00234	bglR	0.248333	1		0.182901	1		-0.0580457	1
sgRNA0150	SAOUHSC_00235		0.177239	1		0.393614	1		0.197572	1
sgRNA0151	SAOUHSC_00237		0.270688	1		0.0223349	1		-0.241962	1
sgRNA0152	SAOUHSC_00239	rbsK	0.0344752	1		0.132486	1		0.0797712	1
sgRNA0153	SAOUHSC_00240	rbsD	0.105296	1		0.0549195	1		-0.0451279	1
sgRNA0154	SAOUHSC_00241	rbsU	-0.458046	1		0.0038068	1		0.413266	1
sgRNA0155	SAOUHSC_00242		-0.0168712	1		0.0726015	1		0.074736	1
sgRNA0156	SAOUHSC_00243		0.0937012	1		-0.161306	1		-0.224546	1
sgRNA0157	SAOUHSC_00244		-0.224805	1		0.0859572	1		0.288518	1
sgRNA0158	SAOUHSC_00245		0.0365979	1		-0.0495486	1		-0.0776857	1
sgRNA0159	SAOUHSC_00246		0.0226342	1		0.0724359	1		0.0446351	1
sgRNA0160	SAOUHSC_00247		0.147676	1		0.154969	1		0.00678086	1
sgRNA0161	SAOUHSC_00248	lytM	0.00583385	1		0.264005	1		0.233011	1
sgRNA0162	SAOUHSC_00249		0.0498502	1		0.0811732	1		0.0253761	1
sgRNA0163	SAOUHSC_00250		0.916896	1		0.0941029	1		-0.788354	1
sgRNA0164	SAOUHSC_00251		-0.0814904	1		0.0564969	1		0.115997	1
sgRNA0165	SAOUHSC_00253		-3.21152	1.20545e-07	essential	-0.785935	1		2.33681	0.0210758	yes
sgRNA0166	SAOUHSC_00254		-0.166168	1		-0.0163212	1		0.128303	1
sgRNA0167	SAOUHSC_00256		0.578045	1		-0.161041	1		-0.698888	1
sgRNA0168	SAOUHSC_00257	esxA	0.0601877	1		0.197993	1		0.125203	1
sgRNA0169	SAOUHSC_00258	esaA	0.0294243	1		0.182454	1		0.143314	1
sgRNA0170	SAOUHSC_00259	essA	0.218379	1		0.0449062	1		-0.150609	1
sgRNA0171	SAOUHSC_00260	esaB	0.0233882	1		0.288133	1		0.235723	1
sgRNA0172	SAOUHSC_00261	essB	-0.205735	1		-0.0438574	1		0.147221	1
sgRNA0173	SAOUHSC_00262	essC	-0.0609136	1		0.00309704	1		0.0497921	1
sgRNA0174	SAOUHSC_00264	esaC	-0.073161	1		0.027854	1		0.09105	1
sgRNA0175	SAOUHSC_00265	esxB	0.266175	1		0.153823	1		-0.094545	1
sgRNA0176	SAOUHSC_00266	esaE	0.0393435	1		0.174362	1		0.0973276	1
sgRNA0177	SAOUHSC_00267	esxD	0.274515	1		0.051172	1		-0.208872	1
sgRNA0178	SAOUHSC_00268	esaD	0.367672	1		0.00739336	1		-0.315387	1
sgRNA0179	SAOUHSC_00269	esaG	-0.145657	1		-3.492	1.83346e-10	essential	-3.26436	5.6707e-05	yes
sgRNA0180	SAOUHSC_00270		-0.00191355	1		0.0724763	1		0.0637725	1
sgRNA0181	SAOUHSC_00271		0.193447	1		0.0878482	1		-0.0926796	1
sgRNA0182	SAOUHSC_00272		-0.599038	1		-0.477329	1		0.0647795	1
sgRNA0183	SAOUHSC_00274		-0.0237664	1		-3.89943	2.1511e-17	essential	-3.85113	3.63967e-12	yes
sgRNA0184	SAOUHSC_00277		0.275052	1		0.131524	1		-0.117902	1
sgRNA0185	SAOUHSC_00278		-0.000687609	1		-1.85328	0.00377149	essential	-1.72905	0.557244
sgRNA0186	SAOUHSC_00279		-0.315886	1		0.214678	1		0.476526	1
sgRNA0187	SAOUHSC_00280		-0.50747	1		0.122678	1		0.578505	1
sgRNA0188	SAOUHSC_00281		0.100205	1		0.101815	1		0.00104515	1
sgRNA0189	SAOUHSC_00282	brnQ2	0.352971	1		0.165392	1		-0.138166	1
sgRNA0190	SAOUHSC_00284		-0.123815	1		0.0170364	1		0.124611	1
sgRNA0191	SAOUHSC_00285		0.274828	1		0.0871503	1		-0.173169	1
sgRNA0192	SAOUHSC_00289		-0.103083	1		-0.0296699	1		0.0657466	1
sgRNA0193	SAOUHSC_00290	pfoR	0.0543128	1		-0.218795	1		-0.228489	1
sgRNA0194	SAOUHSC_00291		-0.930197	1		-0.281208	1		0.617463	1
sgRNA0195	SAOUHSC_00292	psuG	-0.0228219	1		0.190897	1		0.173549	1
sgRNA0196	SAOUHSC_00293		0.15189	1		0.021702	1		-0.116299	1
sgRNA0197	SAOUHSC_00294	nanT	-0.316365	1		0.0491664	1		0.327102	1
sgRNA0198	SAOUHSC_00295	nanA	0.0982038	1		0.101116	1		0.00316596	1
sgRNA0199	SAOUHSC_00296	nanK	0.421296	1		0.205172	1		-0.195152	1
sgRNA0200	SAOUHSC_00297	nanR	-0.502088	1		0.0757706	1		0.514741	1
sgRNA0201	SAOUHSC_00298	nanE	0.286558	1		-0.289402	1		-0.548704	1
sgRNA0202	SAOUHSC_00299		0.386323	1		-0.0780445	1		-0.427527	1
sgRNA0203	SAOUHSC_00300	gehB	0.226878	1		0.0986117	1		-0.0989427	1
sgRNA0204	SAOUHSC_00301		0.277456	1		0.119474	1		-0.14766	1
sgRNA0205	SAOUHSC_00302		0.155278	1		-0.243211	1		-0.309516	1
sgRNA0206	SAOUHSC_00304		0.202356	1		-0.119188	1		-0.294759	1
sgRNA0207	SAOUHSC_00309		0.26414	1		-0.0354464	1		-0.280645	1
sgRNA0208	SAOUHSC_00313		0.171362	1		0.170542	1		0.00191735	1
sgRNA0209	SAOUHSC_00314	mepR	0.262472	1		-0.0328473	1		-0.255546	1
sgRNA0210	SAOUHSC_00315	mepA	0.227465	1		0.0180693	1		-0.180807	1
sgRNA0211	SAOUHSC_00316	mepB	0.160629	1		0.0290038	1		-0.11459	1
sgRNA0212	SAOUHSC_00317	glpT	0.725992	1		0.126239	1		-0.55166	1
sgRNA0213	SAOUHSC_00318		0.0157568	1		0.0603836	1		0.042167	1
sgRNA0214	SAOUHSC_00322		-0.0965058	1		-0.11072	1		-0.012544	1
sgRNA0215	SAOUHSC_00323		0.132675	1		-0.0157614	1		-0.134208	1
sgRNA0216	SAOUHSC_00324		0.409433	1		0.167413	1		-0.228152	1
sgRNA0217	SAOUHSC_00325	fepA	-0.0647957	1		-0.0901254	1		-0.02288	1
sgRNA0218	SAOUHSC_00326	fepB	0.0386636	1		0.00382421	1		-0.0324788	1
sgRNA0219	SAOUHSC_00327	fepC	0.159781	1		-0.0333249	1		-0.172387	1
sgRNA0220	SAOUHSC_00329	tatA	-0.107959	1		0.0898611	1		0.17331	1
sgRNA0221	SAOUHSC_00330		0.0719205	1		0.16222	1		0.0778703	1
sgRNA0222	SAOUHSC_00331		0.156046	1		0.124694	1		-0.0291209	1
sgRNA0223	SAOUHSC_00335	ltrA	0.039046	1		-0.82823	1		-0.778848	1
sgRNA0224	SAOUHSC_00336	thl	-6.45261	0.000173148	essential	-8.74557	5.22512e-09	essential	-0.00487111	1
sgRNA0225	SAOUHSC_00341	metI	0.0808133	1		-2.05707	9.24705e-08	essential	-2.10911	0.000185225	yes
sgRNA0226	SAOUHSC_00342	parB	-1.1061	1		0.352772	1		1.441	0.13648
sgRNA0227	SAOUHSC_00344		-0.482253	1		0.0914226	1		0.526069	1
sgRNA0228	SAOUHSC_00347		0.30835	1		0.0272583	1		-0.263024	1
sgRNA0229	SAOUHSC_00348	rpsF	-4.49871	0.0462793	essential	-7.10532	2.47071e-05	essential	-0.00449607	1
sgRNA0230	SAOUHSC_00351		0.11981	1		0.162903	1		0.0384946	1
sgRNA0231	SAOUHSC_00352		0.0326767	1		0.0768717	1		0.037973	1
sgRNA0232	SAOUHSC_00354	selX	0.214643	1		0.175186	1		-0.0366393	1
sgRNA0233	SAOUHSC_00355		0.93823	1		0.168957	1		-0.743098	1
sgRNA0234	SAOUHSC_00356		-0.107348	1		0.0740715	1		0.155896	1
sgRNA0235	SAOUHSC_00357		0.0660032	1		-0.065985	1		-0.122295	1
sgRNA0236	SAOUHSC_00358		0.681285	1		-1.29649	0.322868		-1.96559	0.000116616	yes
sgRNA0237	SAOUHSC_00359		0.00446483	1		0.000460214	1		-0.00223465	1
sgRNA0238	SAOUHSC_00360		0.0613686	1		0.168813	1		0.0975017	1
sgRNA0239	SAOUHSC_00363		-0.0315953	1		-0.299803	1		-0.0870997	1
sgRNA0240	SAOUHSC_00365	ahpC	0.413785	1		-0.000322189	1		-0.394175	1
sgRNA0241	SAOUHSC_00366	nfrA	-0.110736	1		0.0459677	1		0.13801	1
sgRNA0242	SAOUHSC_00367	tcyP	0.302716	1		-0.123452	1		-0.379465	1
sgRNA0243	SAOUHSC_00368		0.379159	1		0.113453	1		-0.246871	1
sgRNA0244	SAOUHSC_00369		-0.275311	1		-0.287588	1		-0.00978663	1
sgRNA0245	SAOUHSC_00370		-0.0188421	1		-0.00431947	1		0.0123388	1
sgRNA0246	SAOUHSC_00371		-0.00181114	1		0.0642547	1		0.0597771	1
sgRNA0247	SAOUHSC_00372	xpt	-0.900707	1		-0.683202	1		0.191402	1
sgRNA0248	SAOUHSC_00376		0.286615	1		0.0264787	1		-0.239688	1
sgRNA0249	SAOUHSC_00377		0.204096	1		0.0941166	1		-0.101333	1
sgRNA0250	SAOUHSC_00378		-0.354703	1		0.118086	1		0.420703	1
sgRNA0251	SAOUHSC_00380		0.175048	1		0.136248	1		-0.0355643	1
sgRNA0252	SAOUHSC_00382		-0.0196556	1		0.28673	1		0.252707	1
sgRNA0253	SAOUHSC_00383	ssl1	0.205986	1		-0.029431	1		-0.224116	1
sgRNA0254	SAOUHSC_00384	ssl2	0.106901	1		-0.0616222	1		-0.136592	1
sgRNA0255	SAOUHSC_00386	ssl3	0.0338351	1		0.176478	1		0.128097	1
sgRNA0256	SAOUHSC_00387		0.128355	1		0.0474194	1		-0.0718969	1
sgRNA0257	SAOUHSC_00389	ssl4	0.242588	1		0.139786	1		-0.0961622	1
sgRNA0258	SAOUHSC_00390	ssl5	0.0691417	1		0.064951	1		-0.00445043	1
sgRNA0259	SAOUHSC_00391	ssl6	-0.236595	1		-0.0859632	1		0.13102	1
sgRNA0260	SAOUHSC_00392	ssl7	0.087488	1		0.188946	1		0.0873763	1
sgRNA0261	SAOUHSC_00393	ssl8	-0.526674	1		-0.18921	1		0.289937	1
sgRNA0262	SAOUHSC_00394	ssl9	-0.000210468	1		0.00202609	1		0.00207807	1
sgRNA0263	SAOUHSC_00395	ssl10	0.111114	1		-0.250757	1		-0.315049	1
sgRNA0264	SAOUHSC_00396		0.511458	1		0.0526009	1		-0.418661	1
sgRNA0265	SAOUHSC_00398	hsdS	-0.0329695	1		-0.157098	1		-0.104847	1
sgRNA0266	SAOUHSC_00399	ssl11	0.0687828	1		0.0684477	1		1.42712e-05	1
sgRNA0267	SAOUHSC_00401		0.111301	1		-0.0305582	1		-0.128196	1
sgRNA0268	SAOUHSC_00402	lpl3	0.156808	1		0.0207504	1		-0.121932	1
sgRNA0269	SAOUHSC_00409		-0.00802887	1		0.127862	1		0.122272	1
sgRNA0270	SAOUHSC_00410		0.240385	1		0.113892	1		-0.118196	1
sgRNA0271	SAOUHSC_00411	psma	0.0849295	1		0.12753	1		0.0376018	1
sgRNA0272	SAOUHSC_00412	mpsA	-4.53129	1.98644e-11	essential	-7.44574	2.26789e-10	essential	-2.1338	1
sgRNA0273	SAOUHSC_00414	mpsC	-5.33647	1.90505e-05	essential	-5.76495	4.41023e-06	essential	-0.0414921	1
sgRNA0274	SAOUHSC_00415		0.0324805	1		0.0192234	1		-0.0107764	1
sgRNA0275	SAOUHSC_00416		-0.243824	1		0.0172803	1		0.226339	1
sgRNA0276	SAOUHSC_00418		0.0273074	1		0.029906	1		0.00235816	1
sgRNA0277	SAOUHSC_00420		0.00237048	1		0.0517931	1		0.0440475	1
sgRNA0278	SAOUHSC_00421	mccA	0.0888792	1		0.076175	1		-0.0102879	1
sgRNA0279	SAOUHSC_00423	metN2	0.309414	1		-0.108175	1		-0.39216	1
sgRNA0280	SAOUHSC_00427	sle1	0.127409	1		0.207469	1		0.0703528	1
sgRNA0281	SAOUHSC_00428		0.245809	1		0.0792388	1		-0.154057	1
sgRNA0282	SAOUHSC_00429		0.063073	1		-0.0835008	1		-0.129161	1
sgRNA0283	SAOUHSC_00433		0.535368	1		0.136529	1		-0.377173	1
sgRNA0284	SAOUHSC_00434	gltC	-0.436929	1		-0.0619245	1		0.320325	1
sgRNA0285	SAOUHSC_00435	gltB	-0.0199166	1		-0.14134	1		-0.111483	1
sgRNA0286	SAOUHSC_00437	treP	0.269258	1		-0.0597574	1		-0.305701	1
sgRNA0287	SAOUHSC_00438	treC	-0.0514523	1		0.0819845	1		0.119823	1
sgRNA0288	SAOUHSC_00439	treR	0.0569935	1		0.271701	1		0.19698	1
sgRNA0289	SAOUHSC_00441		-0.558696	1		-0.222387	1		0.314544	1
sgRNA0290	SAOUHSC_00444		-11.2149	1.59466e-15	essential	-8.78382	1.9681e-14	essential	0.124536	1
sgRNA0291	SAOUHSC_00450		-0.0548707	1		-0.283355	1		-0.191117	1
sgRNA0292	SAOUHSC_00451	tmk	-10.3712	4.12341e-13	essential	-8.90144	1.05492e-13	essential	0.0558986	1
sgRNA0293	SAOUHSC_00452	pstA	-6.40946	5.52186e-08	essential	-7.87821	1.29015e-11	essential	-0.143674	1
sgRNA0294	SAOUHSC_00453		-0.30855	1		-0.739873	1		-0.285539	1
sgRNA0295	SAOUHSC_00454	holB	-9.72054	4.388e-11	essential	-11.2915	8.1172e-16	essential	-0.00523261	1
sgRNA0296	SAOUHSC_00457		0.158406	1		0.104522	1		-0.050857	1
sgRNA0297	SAOUHSC_00460		0.515166	1		0.0917296	1		-0.392384	1
sgRNA0298	SAOUHSC_00461	metS	-6.71327	5.12249e-20	essential	-6.18854	5.89615e-36	essential	0.19222	1
sgRNA0299	SAOUHSC_00463	rnmV	0.956245	1		-0.453905	1		-1.39204	0.275712
sgRNA0300	SAOUHSC_00465	veg	0.0434692	1		-0.555658	1		-0.561812	1
sgRNA0301	SAOUHSC_00466	ipk	0.229475	1		-0.20883	1		-0.398859	1
sgRNA0302	SAOUHSC_00468	yabJ	0.356152	1		-0.0218314	1		-0.332481	1
sgRNA0303	SAOUHSC_00470		-9.28454	2.19718e-10	essential	-8.82282	1.80612e-13	essential	0.0354997	1
sgRNA0304	SAOUHSC_00471	glmU	-4.68326	4.73301e-20	essential	-5.50204	2.38493e-41	essential	-0.448655	1
sgRNA0305	SAOUHSC_00472	glmU	-11.6642	4.59879e-13	essential	-11.9334	4.02318e-14	essential	-0.00416969	1
sgRNA0306	SAOUHSC_00473		-2.15487	8.30281e-07	essential	-0.401092	1		1.71039	0.0704774
sgRNA0307	SAOUHSC_00474	rplY	-3.83217	2.51827e-12	essential	-0.766446	1		3.01493	1.90668e-05	yes
sgRNA0308	SAOUHSC_00475	pth	-5.41605	7.50721e-14	essential	-3.31816	2.2221e-20	essential	1.83025	1
sgRNA0309	SAOUHSC_00483		-6.95484	1.981e-09	essential	-6.38969	2.48249e-23	essential	0.127874	1
sgRNA0310	SAOUHSC_00484	tilS	-4.69698	8.54505e-08	essential	-5.3416	8.61865e-19	essential	-0.145012	1
sgRNA0311	SAOUHSC_00485	hprT	-7.17702	5.57851e-06	essential	-3.57877	1.16704e-15	essential	1.05291	1
sgRNA0312	SAOUHSC_00486	ftsH	-2.53742	0.00307099	essential	-1.32716	0.410075		0.981857	1
sgRNA0313	SAOUHSC_00487	hslO	-0.333961	1		-0.150075	1		0.166546	1
sgRNA0314	SAOUHSC_00488	cysK	-0.36696	1		-0.768799	1		-0.363702	1
sgRNA0315	SAOUHSC_00489	folP	-2.54777	3.38048e-12	essential	-3.96479	2.67935e-37	essential	-1.29755	1
sgRNA0316	SAOUHSC_00497		0.0255113	1		0.216173	1		0.168155	1
sgRNA0317	SAOUHSC_00499	pdxS	0.136188	1		-0.0554249	1		-0.178135	1
sgRNA0318	SAOUHSC_00501	nupC	-0.455318	1		-0.393398	1		0.0523211	1
sgRNA0319	SAOUHSC_00502	ctsR	0.627494	1		0.383248	1		-0.197237	1
sgRNA0320	SAOUHSC_00506		0.0583575	1		0.156123	1		0.087311	1
sgRNA0321	SAOUHSC_00507	radA	0.193627	1		0.114504	1		-0.061731	1
sgRNA0322	SAOUHSC_00509	gltX	-7.96057	3.37272e-07	essential	-10.0274	2.68595e-12	essential	-0.00516988	1
sgRNA0323	SAOUHSC_00510	cysE	-10.3596	9.04931e-13	essential	-11.1112	2.49008e-15	essential	-0.00423047	1
sgRNA0324	SAOUHSC_00515	sigH	0.588044	1		0.132043	1		-0.438288	1
sgRNA0325	SAOUHSC_00516	secE	-8.37562	3.39937e-08	essential	-6.72649	1.2306e-07	essential	0.0679686	1
sgRNA0326	SAOUHSC_00518	rplK	-10.6997	1.15122e-13	essential	-11.4966	1.69284e-16	essential	-0.00460409	1
sgRNA0327	SAOUHSC_00519	rplA	-8.43189	5.39875e-12	essential	-7.40309	1.5003e-21	essential	0.14602	1
sgRNA0328	SAOUHSC_00520	rplJ	-6.93427	4.16154e-08	essential	-8.05475	2.97116e-11	essential	-0.057899	1
sgRNA0329	SAOUHSC_00523	rsmC	-0.882091	1		-0.0724392	1		0.757882	1
sgRNA0330	SAOUHSC_00524	rpoB	-5.55229	2.22538e-11	essential	-4.52776	6.62336e-21	essential	0.43704	1
sgRNA0331	SAOUHSC_00525	rpoC	-10.9135	1.0829e-14	essential	-7.86936	2.60889e-20	essential	0.212669	1
sgRNA0332	SAOUHSC_00526	rplGB	-5.53148	1.28887e-14	essential	-4.57715	6.79863e-23	essential	0.449425	1
sgRNA0333	SAOUHSC_00529	fusA	-10.2931	6.45379e-13	essential	-9.40232	2.58132e-15	essential	0.0424436	1
sgRNA0334	SAOUHSC_00530	tuf	-5.56064	0.00276735	essential	-9.83331	8.62144e-12	essential	-0.00586216	1
sgRNA0335	SAOUHSC_00531		-1.48858	1		0.474554	1		1.72171	1
sgRNA0336	SAOUHSC_00532	kbl	-0.12782	1		-0.18885	1		-0.0569294	1
sgRNA0337	SAOUHSC_00533	hchA	0.0931547	1		0.147946	1		0.0487366	1
sgRNA0338	SAOUHSC_00534	araB	-0.0393979	1		-0.0697442	1		-0.0266019	1
sgRNA0339	SAOUHSC_00535		0.312798	1		-0.177043	1		-0.439537	1
sgRNA0340	SAOUHSC_00536	ilvE	-0.954137	1		-0.917915	1		0.0384261	1
sgRNA0341	SAOUHSC_00538		0.0836038	1		0.114656	1		0.029102	1
sgRNA0342	SAOUHSC_00540	dgk	0.216121	1		0.0924669	1		-0.117244	1
sgRNA0343	SAOUHSC_00541	tadA	-0.276678	1		0.05921	1		0.2962	1
sgRNA0344	SAOUHSC_00542		0.384002	1		-1.10198	1		-1.47238	0.0369771	yes
sgRNA0345	SAOUHSC_00544	sdrC	0.0531081	1		0.420963	1		0.293687	1
sgRNA0346	SAOUHSC_00545	sdrD	-0.0398695	1		-0.00174761	1		0.0338809	1
sgRNA0347	SAOUHSC_00547		-0.111	1		0.235016	1		0.316384	1
sgRNA0348	SAOUHSC_00548		0.170432	1		0.130112	1		-0.0390151	1
sgRNA0349	SAOUHSC_00551		-2.41379	3.57303e-09	essential	-5.54977	2.71708e-26	essential	-3.01962	0.000228409	yes
sgRNA0350	SAOUHSC_00552	nagB	0.345287	1		0.165289	1		-0.147876	1
sgRNA0351	SAOUHSC_00553	hxlA	-6.8955	2.9035e-18	essential	-4.28914	1.86944e-49	essential	2.35889	0.279283
sgRNA0352	SAOUHSC_00555		0.124634	1		0.0649436	1		-0.0568623	1
sgRNA0353	SAOUHSC_00556	proP	0.20386	1		-0.0469723	1		-0.233548	1
sgRNA0354	SAOUHSC_00557	vraA	-0.216742	1		-0.0202762	1		0.170224	1
sgRNA0355	SAOUHSC_00561	vraX	-7.70309	7.87328e-41	essential	-0.756354	1		6.93781	1.03895e-30	yes
sgRNA0356	SAOUHSC_00562	pdxK	0.00240467	1		0.0662884	1		0.0584004	1
sgRNA0357	SAOUHSC_00564	ung	0.0659501	1		0.0576936	1		-0.00781661	1
sgRNA0358	SAOUHSC_00567		-7.08828	6.96085e-10	essential	-3.18943	9.08897e-25	essential	3.63235	0.0400006	yes
sgRNA0359	SAOUHSC_00569		0.222317	1		-0.103322	1		-0.291169	1
sgRNA0360	SAOUHSC_00572		-0.0177446	1		0.119732	1		0.121969	1
sgRNA0361	SAOUHSC_00573	hemQ	-2.65664	1.11005e-06	essential	-6.00822	1.40799e-13	essential	-3.11299	0.0275305	yes
sgRNA0362	SAOUHSC_00574	eutD	-4.87178	1.54127e-17	essential	-4.03082	8.16211e-43	essential	0.568226	1
sgRNA0363	SAOUHSC_00577	mvaK1	-10.6154	2.17299e-13	essential	-11.7501	3.09883e-17	essential	-0.00496608	1
sgRNA0364	SAOUHSC_00579	mvaK2	-10.3575	1.51664e-12	essential	-11.8436	2.50213e-17	essential	-0.00510197	1
sgRNA0365	SAOUHSC_00580		-0.725425	1		-0.212592	1		0.47968	1
sgRNA0366	SAOUHSC_00582		-0.110654	1		0.25291	1		0.322679	1
sgRNA0367	SAOUHSC_00584		0.00587702	1		0.0607014	1		0.0456166	1
sgRNA0368	SAOUHSC_00586		0.34156	1		0.0898682	1		-0.230849	1
sgRNA0369	SAOUHSC_00587		0.393774	1		0.167218	1		-0.212061	1
sgRNA0370	SAOUHSC_00592		0.332841	1		-0.0572032	1		-0.352746	1
sgRNA0371	SAOUHSC_00596		0.0417363	1		0.30199	1		0.236705	1
sgRNA0372	SAOUHSC_00598		0.282702	1		0.0444592	1		-0.176324	1
sgRNA0373	SAOUHSC_00599		-0.211256	1		-0.844124	1		-0.604264	1
sgRNA0374	SAOUHSC_00600		-0.184521	1		0.0091381	1		0.17224	1
sgRNA0375	SAOUHSC_00602		0.1233	1		0.00395823	1		-0.110676	1
sgRNA0376	SAOUHSC_00603	iolS	0.150657	1		-0.103344	1		-0.227224	1
sgRNA0377	SAOUHSC_00604		0.412469	1		0.0759955	1		-0.309414	1
sgRNA0378	SAOUHSC_00605		-0.168938	1		-0.204419	1		-0.0310409	1
sgRNA0379	SAOUHSC_00608	adh1	0.277256	1		-0.00613398	1		-0.235072	1
sgRNA0380	SAOUHSC_00610		-7.00219	2.52936e-15	essential	-6.68322	3.55045e-29	essential	0.0930024	1
sgRNA0381	SAOUHSC_00612		-0.0499209	1		0.184305	1		0.204439	1
sgRNA0382	SAOUHSC_00613		-0.204092	1		0.170055	1		0.333899	1
sgRNA0383	SAOUHSC_00614		-0.067973	1		-0.0613619	1		0.00180394	1
sgRNA0384	SAOUHSC_00615		0.353203	1		0.11977	1		-0.221075	1
sgRNA0385	SAOUHSC_00617		0.411207	1		0.104678	1		-0.279831	1
sgRNA0386	SAOUHSC_00618		0.451982	1		0.0118293	1		-0.405583	1
sgRNA0387	SAOUHSC_00619		-0.220564	1		-0.166094	1		0.0451774	1
sgRNA0388	SAOUHSC_00620	sarA	0.04138	1		-1.90598	1.11962e-07	essential	-1.9188	0.00070662	yes
sgRNA0389	SAOUHSC_00621		-0.275277	1		-0.0111557	1		0.232636	1
sgRNA0390	SAOUHSC_00622		-0.162522	1		0.221418	1		0.34059	1
sgRNA0391	SAOUHSC_00624		0.244944	1		-0.0576893	1		-0.258152	1
sgRNA0392	SAOUHSC_00630		-0.117429	1		0.331137	1		0.319149	1
sgRNA0393	SAOUHSC_00633		0.316027	1		-0.0320154	1		-0.302645	1
sgRNA0394	SAOUHSC_00637	mntA	-0.861118	1		-5.21904	2.17758e-27	essential	-4.31705	6.73359e-14	yes
sgRNA0395	SAOUHSC_00638	mntR	-0.243799	1		-0.594453	1		-0.307959	1
sgRNA0396	SAOUHSC_00639		0.107465	1		0.21254	1		0.0929164	1
sgRNA0397	SAOUHSC_00640	tagA	-5.32624	1.66157e-13	essential	-2.12972	1.4992e-08	essential	3.07002	0.00421363	yes
sgRNA0398	SAOUHSC_00641	tagH	-9.31297	1.95773e-10	essential	-8.52093	1.53491e-12	essential	0.04276	1
sgRNA0399	SAOUHSC_00642	tagG	-7.55344	2.11805e-06	essential	-9.76874	1.27007e-11	essential	-0.00518064	1
sgRNA0400	SAOUHSC_00643	tagB	-11.0091	7.85024e-15	essential	-9.42865	2.36634e-15	essential	0.0579495	1
sgRNA0401	SAOUHSC_00646	pbp4	-0.0682744	1		-0.0878557	1		-0.0193766	1
sgRNA0402	SAOUHSC_00647	abcA	-0.0175661	1		0.0428504	1		0.055726	1
sgRNA0403	SAOUHSC_00648	nupG	1.14777	1		0.004122	1		-1.08887	1
sgRNA0404	SAOUHSC_00651		0.23018	1		-0.054223	1		-0.240391	1
sgRNA0405	SAOUHSC_00652	fhuC	0.241602	1		-6.98125	1.1928e-15	essential	-7.23315	3.37554e-15	yes
sgRNA0406	SAOUHSC_00655	dhaK	0.0850116	1		0.16533	1		0.0733964	1
sgRNA0407	SAOUHSC_00659		-6.21205	2.11805e-06	essential	-9.66872	1.22744e-11	essential	-0.117719	1
sgRNA0408	SAOUHSC_00660		0.505981	1		0.0972036	1		-0.375359	1
sgRNA0409	SAOUHSC_00661		-0.0120857	1		-0.168183	1		-0.125652	1
sgRNA0410	SAOUHSC_00662		-0.0207095	1		0.166534	1		0.16974	1
sgRNA0411	SAOUHSC_00663		-0.3065	1		0.352962	1		0.556931	1
sgRNA0412	SAOUHSC_00664	graX	0.773153	1		0.510763	1		-0.218997	1
sgRNA0413	SAOUHSC_00667	vraF	0.334916	1		0.505266	1		0.152447	1
sgRNA0414	SAOUHSC_00669	pitR	0.982047	1		0.32682	1		-0.603065	1
sgRNA0415	SAOUHSC_00671		-1.27584	1		-0.948597	1		0.232863	1
sgRNA0416	SAOUHSC_00672		0.562812	1		-0.0575353	1		-0.567609	1
sgRNA0417	SAOUHSC_00673	rbf	0.436902	1		0.128728	1		-0.286938	1
sgRNA0418	SAOUHSC_00675		0.0338096	1		-0.0129023	1		-0.0452415	1
sgRNA0419	SAOUHSC_00678		-0.657912	1		-0.989135	1		-0.251796	1
sgRNA0420	SAOUHSC_00679	ccpE	0.243226	1		-0.360485	1		-0.575941	1
sgRNA0421	SAOUHSC_00683		0.0894624	1		0.106226	1		0.0144735	1
sgRNA0422	SAOUHSC_00684		-0.183147	1		0.283241	1		0.33607	1
sgRNA0423	SAOUHSC_00685		-0.0917226	1		0.623783	1		0.530436	1
sgRNA0424	SAOUHSC_00686		-0.20911	1		0.451031	1		0.54389	1
sgRNA0425	SAOUHSC_00690		0.0690848	1		-0.064268	1		-0.121576	1
sgRNA0426	SAOUHSC_00691	uppP	0.36786	1		0.093447	1		-0.199104	1
sgRNA0427	SAOUHSC_00692		-0.0799799	1		-0.0989569	1		-0.0155311	1
sgRNA0428	SAOUHSC_00694	mgrA	0.441869	1		-0.127863	1		-0.470928	1
sgRNA0429	SAOUHSC_00695		0.700737	1		0.0580275	1		-0.595784	1
sgRNA0430	SAOUHSC_00696		-0.181793	1		0.113667	1		0.259548	1
sgRNA0431	SAOUHSC_00698		0.130364	1		0.798901	1		0.432194	1
sgRNA0432	SAOUHSC_00701		0.174814	1		0.157513	1		-0.0144166	1
sgRNA0433	SAOUHSC_00702		0.200769	1		0.195743	1		-0.00512509	1
sgRNA0434	SAOUHSC_00703	norA	-0.0929002	1		-0.149816	1		-0.050115	1
sgRNA0435	SAOUHSC_00704		-0.213666	1		-0.177983	1		0.0303629	1
sgRNA0436	SAOUHSC_00705	ybaK	-0.122794	1		0.0911756	1		0.191727	1
sgRNA0437	SAOUHSC_00706	fruR	-0.0572477	1		0.0518216	1		0.0953775	1
sgRNA0438	SAOUHSC_00709		-0.040828	1		-0.0244228	1		0.0140117	1
sgRNA0439	SAOUHSC_00710	nagA	0.223931	1		-0.627278	1		-0.812619	1
sgRNA0440	SAOUHSC_00711		0.939163	1		0.320367	1		-0.574819	1
sgRNA0441	SAOUHSC_00712		-0.217097	1		0.0124826	1		0.207715	1
sgRNA0442	SAOUHSC_00713	csbB	-0.00335866	1		-0.0521799	1		-0.0405812	1
sgRNA0443	SAOUHSC_00715	saeR	0.194356	1		0.249417	1		0.0387901	1
sgRNA0444	SAOUHSC_00716	saeQ	-0.0931128	1		0.218917	1		0.255295	1
sgRNA0445	SAOUHSC_00717	saeP	-0.0098865	1		0.125007	1		0.121977	1
sgRNA0446	SAOUHSC_00718		-0.0688177	1		0.44834	1		0.474663	1
sgRNA0447	SAOUHSC_00720	queD	0.246878	1		0.0257829	1		-0.203676	1
sgRNA0448	SAOUHSC_00721	queC	0.482222	1		0.00710801	1		-0.454001	1
sgRNA0449	SAOUHSC_00722	pabA	0.206141	1		-0.46658	1		-0.600373	1
sgRNA0450	SAOUHSC_00723	pabB	0.378025	1		0.0146098	1		-0.334013	1
sgRNA0451	SAOUHSC_00724		0.227514	1		-0.13101	1		-0.333903	1
sgRNA0452	SAOUHSC_00725		0.218744	1		0.13216	1		-0.0795366	1
sgRNA0453	SAOUHSC_00726		0.294976	1		0.259093	1		-0.0319571	1
sgRNA0454	SAOUHSC_00727		0.225231	1		0.181525	1		-0.0352787	1
sgRNA0455	SAOUHSC_00728	ltaS	-7.98933	9.66534e-11	essential	-10.8458	6.04731e-15	essential	-0.0997793	1
sgRNA0456	SAOUHSC_00729		-0.360683	1		0.013003	1		0.345533	1
sgRNA0457	SAOUHSC_00731	opuBA	-0.0322568	1		-0.041103	1		-0.00787774	1
sgRNA0458	SAOUHSC_00733	hisC	-0.332555	1		-0.266132	1		0.0564524	1
sgRNA0459	SAOUHSC_00734		-0.0373202	1		0.124735	1		0.136444	1
sgRNA0460	SAOUHSC_00736	bmrU	0.264987	1		0.0188348	1		-0.226207	1
sgRNA0461	SAOUHSC_00738	dtpT	-1.07665	1		-0.540535	1		0.406669	1
sgRNA0462	SAOUHSC_00739	queF	-0.0998488	1		0.0299469	1		0.113105	1
sgRNA0463	SAOUHSC_00740		-0.074212	1		-0.0240955	1		0.0457388	1
sgRNA0464	SAOUHSC_00741	nrdI	-10.0861	1.70262e-11	essential	-11.1062	4.4258e-15	essential	-0.0058429	1
sgRNA0465	SAOUHSC_00743	nrdF	-4.0697	2.57966e-13	essential	-8.52943	1.09648e-12	essential	-3.95805	0.0362161	yes
sgRNA0466	SAOUHSC_00745		0.0341409	1		0.0580754	1		0.0203898	1
sgRNA0467	SAOUHSC_00746	sstA	0.326485	1		0.0104349	1		-0.295776	1
sgRNA0468	SAOUHSC_00749	sstD	-0.193094	1		-0.299673	1		-0.0944263	1
sgRNA0469	SAOUHSC_00752	murB	-5.07125	7.66173e-09	essential	-3.71214	1.78889e-06	essential	0.402468	1
sgRNA0470	SAOUHSC_00753		-0.958126	1		0.135285	1		1.06162	1
sgRNA0471	SAOUHSC_00754		-0.227262	1		-0.514257	1		-0.179587	1
sgRNA0472	SAOUHSC_00755		-1.23938	0.552405		-0.631909	1		0.561069	1
sgRNA0473	SAOUHSC_00756		-0.0493494	1		0.247388	1		0.260542	1
sgRNA0474	SAOUHSC_00757	pepT	0.263861	1		-0.0547959	1		-0.295368	1
sgRNA0475	SAOUHSC_00758		0.617532	1		0.193243	1		-0.402144	1
sgRNA0476	SAOUHSC_00759		0.713329	1		0.0685191	1		-0.582053	1
sgRNA0477	SAOUHSC_00760	gdpS	-0.893221	1		-0.278107	1		0.563765	1
sgRNA0478	SAOUHSC_00762	tagO	-6.75483	5.64426e-09	essential	-2.49443	4.19942e-12	essential	4.05399	0.0121166	yes
sgRNA0479	SAOUHSC_00763		0.238236	1		0.0358794	1		-0.0958783	1
sgRNA0480	SAOUHSC_00764	fakB1	0.0553632	1		-0.0648007	1		-0.100847	1
sgRNA0481	SAOUHSC_00765	comFA	0.186991	1		0.0351802	1		-0.137982	1
sgRNA0482	SAOUHSC_00766	comFC	0.262234	1		-0.237134	1		-0.460523	1
sgRNA0483	SAOUHSC_00767	saHPF	0.518135	1		0.41048	1		-0.0952426	1
sgRNA0484	SAOUHSC_00769	secA	-10.7532	8.13404e-14	essential	-11.2728	7.72607e-16	essential	-0.00427154	1
sgRNA0485	SAOUHSC_00771	prfB	-8.83243	2.60532e-09	essential	-6.38224	6.03906e-10	essential	0.159883	1
sgRNA0486	SAOUHSC_00772		0.306062	1		-0.0714152	1		-0.319454	1
sgRNA0487	SAOUHSC_00773		0.122021	1		0.0731038	1		-0.0396089	1
sgRNA0488	SAOUHSC_00774		-0.569872	1		0.529157	1		1.03309	1
sgRNA0489	SAOUHSC_00776	uvrB	0.143683	1		-0.00831658	1		-0.140715	1
sgRNA0490	SAOUHSC_00779	uvrB2	0.102823	1		-0.062717	1		-0.146166	1
sgRNA0491	SAOUHSC_00781	hprK	-7.81048	2.22054e-10	essential	-1.60819	0.00597827	essential	6.04462	2.07957e-05	yes
sgRNA0492	SAOUHSC_00785	trxB	-10.0432	2.88623e-12	essential	-8.11019	2.71619e-12	essential	0.100003	1
sgRNA0493	SAOUHSC_00787		-2.71075	3.78937e-25	essential	-0.557883	1		2.13176	7.54588e-08	yes
sgRNA0494	SAOUHSC_00788		-6.67382	1.47093e-08	essential	-1.48773	0.172288		5.03527	0.000435884	yes
sgRNA0495	SAOUHSC_00789	whiA	-0.859403	1		-0.468672	1		0.317508	1
sgRNA0496	SAOUHSC_00790	clpP	-1.1725	1		-5.25256	2.32027e-26	essential	-4.02395	6.5528e-11	yes
sgRNA0497	SAOUHSC_00792		0.277581	1		0.0505885	1		-0.177307	1
sgRNA0498	SAOUHSC_00793		-0.998678	1		0.0357696	1		0.962842	1
sgRNA0499	SAOUHSC_00794	gapR	-10.5688	1.22153e-13	essential	-9.03081	4.28263e-14	essential	0.0588724	1
sgRNA0500	SAOUHSC_00796	pgk	-9.18392	2.80904e-10	essential	-4.64348	8.09697e-23	essential	2.69294	0.779023
sgRNA0501	SAOUHSC_00797	tpiA	-3.95163	1.61058e-15	essential	-4.43445	4.5558e-31	essential	-0.257306	1
sgRNA0502	SAOUHSC_00799	eno	-0.0444961	1		-5.67904	0.00453462	essential	-0.00498214	1
sgRNA0503	SAOUHSC_00800		-0.17182	1		0.147307	1		0.290441	1
sgRNA0504	SAOUHSC_00801	secG	-3.35925	6.71346e-11	essential	-1.62668	0.0234098	essential	1.57486	1
sgRNA0505	SAOUHSC_00802	est	-5.42012	1.28423e-05	essential	-4.93549	1.02892e-13	essential	0.119996	1
sgRNA0506	SAOUHSC_00805		-0.395166	1		0.217652	1		0.513048	1
sgRNA0507	SAOUHSC_00807		-0.136926	1		0.23894	1		0.323711	1
sgRNA0508	SAOUHSC_00808		0.0654422	1		-0.145486	1		-0.185476	1
sgRNA0509	SAOUHSC_00810		-0.110302	1		0.0920238	1		0.169865	1
sgRNA0510	SAOUHSC_00811		0.0818869	1		0.102849	1		0.0165833	1
sgRNA0511	SAOUHSC_00812	clfA	0.220271	1		0.180216	1		-0.0364988	1
sgRNA0512	SAOUHSC_00816	emp	-0.0931285	1		-0.174075	1		-0.0684648	1
sgRNA0513	SAOUHSC_00817		0.0906635	1		-0.0400109	1		-0.110725	1
sgRNA0514	SAOUHSC_00818	nuc	-0.163904	1		0.0181616	1		0.162934	1
sgRNA0515	SAOUHSC_00819	cspC	0.311429	1		0.205902	1		-0.0987439	1
sgRNA0516	SAOUHSC_00821		0.155639	1		0.136174	1		-0.0171328	1
sgRNA0517	SAOUHSC_00822		-1.52361	0.0183465	essential	-2.53866	1.91344e-16	essential	-0.919968	1
sgRNA0518	SAOUHSC_00824		0.063914	1		-0.06554	1		-0.111564	1
sgRNA0519	SAOUHSC_00825		-0.0947433	1		0.123007	1		0.187525	1
sgRNA0520	SAOUHSC_00826		-0.262597	1		0.19268	1		0.428193	1
sgRNA0521	SAOUHSC_00827		0.118729	1		0.0953091	1		-0.022714	1
sgRNA0522	SAOUHSC_00828		0.186666	1		0.083899	1		-0.066888	1
sgRNA0523	SAOUHSC_00830		0.030503	1		0.119383	1		0.0792684	1
sgRNA0524	SAOUHSC_00831	ohrA	-0.0149079	1		0.0311623	1		0.0370853	1
sgRNA0525	SAOUHSC_00832	aroD	-4.15339	3.53982e-29	essential	-1.15456	1		2.96185	1.43276e-09	yes
sgRNA0526	SAOUHSC_00833		0.200663	1		-0.0260493	1		-0.204043	1
sgRNA0527	SAOUHSC_00834		0.255915	1		0.0752185	1		-0.170367	1
sgRNA0528	SAOUHSC_00835		-0.0986332	1		-0.0390816	1		0.0564946	1
sgRNA0529	SAOUHSC_00836	gcvH	-1.73853	1.28423e-05	essential	-1.7533	2.80957e-07	essential	-0.0116038	1
sgRNA0530	SAOUHSC_00840		-9.77966	3.07437e-11	essential	-10.66	5.78108e-14	essential	-0.00445651	1
sgRNA0531	SAOUHSC_00842	metN1	-0.12346	1		0.0904739	1		0.196707	1
sgRNA0532	SAOUHSC_00846		0.629021	1		0.233598	1		-0.370487	1
sgRNA0533	SAOUHSC_00847	sufC	-8.2054	1.02151e-07	essential	-9.75984	1.28041e-11	essential	-0.00473628	1
sgRNA0534	SAOUHSC_00849	sufS	-8.41477	3.72223e-08	essential	-9.84058	8.30566e-12	essential	-0.00468102	1
sgRNA0535	SAOUHSC_00851	sufB	-8.69354	8.83246e-09	essential	-10.0217	2.62132e-12	essential	-0.0109521	1
sgRNA0536	SAOUHSC_00853		0.130076	1		0.185273	1		0.0493508	1
sgRNA0537	SAOUHSC_00854		0.170211	1		0.21014	1		0.0366989	1
sgRNA0538	SAOUHSC_00857		-0.396517	1		-0.119065	1		0.204161	1
sgRNA0539	SAOUHSC_00858		0.204814	1		-0.124214	1		-0.283926	1
sgRNA0540	SAOUHSC_00861	lipA	-1.2124	1		-0.701631	1		0.237226	1
sgRNA0541	SAOUHSC_00862		-0.877645	1		-0.113302	1		0.703885	1
sgRNA0542	SAOUHSC_00863		-0.108624	1		0.326633	1		0.217959	1
sgRNA0543	SAOUHSC_00864		-0.413579	1		0.0683611	1		0.385438	1
sgRNA0544	SAOUHSC_00866		-0.218441	1		0.296469	1		0.427623	1
sgRNA0545	SAOUHSC_00867		-8.96274	6.22212e-10	essential	-0.22031	1		8.6561	2.80856e-08	yes
sgRNA0546	SAOUHSC_00873	nifU	-1.90944	0.000934313	essential	-2.21082	1.41201e-08	essential	-0.204552	1
sgRNA0547	SAOUHSC_00874		-0.151195	1		-0.601553	1		-0.415479	1
sgRNA0548	SAOUHSC_00875		0.241309	1		-0.179754	1		-0.370246	1
sgRNA0549	SAOUHSC_00876		-1.08056	1		-1.52308	0.0670707		-0.321524	1
sgRNA0550	SAOUHSC_00878	ndh2	-3.17908	3.36936e-06	essential	-1.08435	1		1.93657	0.416713
sgRNA0551	SAOUHSC_00879	ampA	0.210251	1		0.153004	1		-0.0506222	1
sgRNA0552	SAOUHSC_00880		-0.00832385	1		-1.60069	0.0016917	essential	-1.55533	0.178632
sgRNA0553	SAOUHSC_00882		-0.19997	1		0.177139	1		0.326771	1
sgRNA0554	SAOUHSC_00889	mnhA	-9.39345	6.58325e-11	essential	-1.97649	1.09307e-06	essential	6.92624	4.28798e-05	yes
sgRNA0555	SAOUHSC_00890	kapB	0.510992	1		0.112724	1		-0.342546	1
sgRNA0556	SAOUHSC_00891	ppiB	-0.443971	1		-0.40577	1		0.0352801	1
sgRNA0557	SAOUHSC_00892		-1.01588	1		-1.50338	0.00154107	essential	-0.417422	1
sgRNA0558	SAOUHSC_00893		0.225986	1		0.0291111	1		-0.17625	1
sgRNA0559	SAOUHSC_00894	rocD	0.144483	1		0.454746	1		0.198223	1
sgRNA0560	SAOUHSC_00895	gudB	-0.0547308	1		-0.24719	1		-0.178366	1
sgRNA0561	SAOUHSC_00896		0.526327	1		-0.0033369	1		-0.48463	1
sgRNA0562	SAOUHSC_00897	glpQ	-0.319469	1		0.0616042	1		0.338565	1
sgRNA0563	SAOUHSC_00899	argG	0.119763	1		-0.000685251	1		-0.111135	1
sgRNA0564	SAOUHSC_00900	pgi	-2.663	0.567891		-2.08173	0.551939		0.109057	1
sgRNA0565	SAOUHSC_00901		-0.0858902	1		-0.111027	1		-0.0216932	1
sgRNA0566	SAOUHSC_00903	spsB	-10.8493	1.27053e-14	essential	-5.48331	4.5558e-31	essential	3.75931	0.200782
sgRNA0567	SAOUHSC_00904	addB	-9.95856	9.36647e-12	essential	-11.0244	4.05809e-15	essential	-0.00494048	1
sgRNA0568	SAOUHSC_00906		-7.59327	8.57452e-10	essential	-1.73558	0.00142652	essential	5.67204	9.57131e-05	yes
sgRNA0569	SAOUHSC_00907		-0.262456	1		-0.209922	1		0.044006	1
sgRNA0570	SAOUHSC_00909		-0.049593	1		-0.131786	1		-0.0766151	1
sgRNA0571	SAOUHSC_00910	sufT	-0.297902	1		-0.476102	1		-0.153584	1
sgRNA0572	SAOUHSC_00911		-0.393429	1		0.298581	1		0.622154	1
sgRNA0573	SAOUHSC_00912	clpB	-0.231844	1		-0.364488	1		-0.11699	1
sgRNA0574	SAOUHSC_00913		0.0595372	1		0.0263378	1		-0.0295721	1
sgRNA0575	SAOUHSC_00914		0.313353	1		0.145977	1		-0.139317	1
sgRNA0576	SAOUHSC_00915		-0.0104741	1		-0.039964	1		-0.0292286	1
sgRNA0577	SAOUHSC_00916		0.27743	1		0.102122	1		-0.13143	1
sgRNA0578	SAOUHSC_00917		0.666013	1		0.100626	1		-0.420267	1
sgRNA0579	SAOUHSC_00918		0.357659	1		0.394475	1		0.0266815	1
sgRNA0580	SAOUHSC_00919		0.182288	1		0.176643	1		-0.00563362	1
sgRNA0581	SAOUHSC_00920	fabH	-10.5068	1.13311e-13	essential	-4.61538	2.51858e-28	essential	4.6632	0.0362161	yes
sgRNA0582	SAOUHSC_00921	fabF	-7.14615	8.51472e-06	essential	-4.3148	3.91728e-05	essential	0.231039	1
sgRNA0583	SAOUHSC_00922		-8.05633	5.57228e-11	essential	-6.76403	1.01879e-17	essential	0.18729	1
sgRNA0584	SAOUHSC_00923	opp3B	0.0521034	1		-0.448904	1		-0.460738	1
sgRNA0585	SAOUHSC_00928	opp4A	0.0169319	1		-0.0305326	1		-0.0452285	1
sgRNA0586	SAOUHSC_00929	opp4D	-0.0882149	1		0.0604185	1		0.123605	1
sgRNA0587	SAOUHSC_00930	opp4F	0.259694	1		-0.199377	1		-0.362649	1
sgRNA0588	SAOUHSC_00931	opp4B	0.0838982	1		0.131297	1		0.0396802	1
sgRNA0589	SAOUHSC_00932	opp4C	0.00906264	1		0.0117879	1		-0.00178413	1
sgRNA0590	SAOUHSC_00933	trpS	-8.10627	4.81413e-11	essential	-11.2178	4.39824e-16	essential	-0.107062	1
sgRNA0591	SAOUHSC_00934	spxA	-7.14223	1.13361e-08	essential	-1.55631	0.00933543	essential	5.40696	0.000245031	yes
sgRNA0592	SAOUHSC_00935	trfA	-0.74359	1		-1.14811	1		-0.363716	1
sgRNA0593	SAOUHSC_00936	trfB	-0.155525	1		0.0761616	1		0.208459	1
sgRNA0594	SAOUHSC_00937	pepF	0.0906362	1		0.194758	1		0.0938917	1
sgRNA0595	SAOUHSC_00939		-0.268363	1		-3.11679	2.40073e-05	essential	-2.5653	0.134976
sgRNA0596	SAOUHSC_00940		0.413144	1		0.100886	1		-0.267274	1
sgRNA0597	SAOUHSC_00941		-8.5753	1.88913e-08	essential	-9.85452	9.12134e-12	essential	-0.00456808	1
sgRNA0598	SAOUHSC_00947	fabI	-0.423296	1		-6.24467	0.000690466	essential	-0.00511593	1
sgRNA0599	SAOUHSC_00948	cozEa	-0.0316598	1		-0.137234	1		-0.0889738	1
sgRNA0600	SAOUHSC_00949		0.342941	1		-0.0954659	1		-0.378113	1
sgRNA0601	SAOUHSC_00950		0.343633	1		0.221915	1		-0.108425	1
sgRNA0602	SAOUHSC_00951		0.0323478	1		0.191048	1		0.140127	1
sgRNA0603	SAOUHSC_00953	ugtP	-6.16876	8.32568e-14	essential	-0.140636	1		6.00474	1.36012e-11	yes
sgRNA0604	SAOUHSC_00954	murE	-9.14169	5.7409e-14	essential	-9.43737	2.03551e-15	essential	-0.0199285	1
sgRNA0605	SAOUHSC_00957		-0.311832	1		-2.48409	7.45716e-11	essential	-2.12147	0.00120265	yes
sgRNA0606	SAOUHSC_00958	htrA	0.363858	1		0.198182	1		-0.155286	1
sgRNA0607	SAOUHSC_00960		-0.159548	1		0.173136	1		0.279532	1
sgRNA0608	SAOUHSC_00961	comK1	0.188997	1		0.0272805	1		-0.148786	1
sgRNA0609	SAOUHSC_00963	lplA1	-1.03117	1		-0.0798013	1		0.483386	1
sgRNA0610	SAOUHSC_00964		-2.43271	1.53252e-07	essential	0.371485	1		2.79483	1.41642e-08	yes
sgRNA0611	SAOUHSC_00967		0.00698083	1		0.0973342	1		0.0798804	1
sgRNA0612	SAOUHSC_00968		-0.279257	1		0.075918	1		0.306045	1
sgRNA0613	SAOUHSC_00971		0.215996	1		0.0647638	1		-0.125128	1
sgRNA0614	SAOUHSC_00972		0.131408	1		0.0865672	1		-0.0363718	1
sgRNA0615	SAOUHSC_00975		-0.101902	1		0.142686	1		0.208946	1
sgRNA0616	SAOUHSC_00976		0.0679337	1		0.0172517	1		-0.041142	1
sgRNA0617	SAOUHSC_00977		0.146929	1		0.255129	1		0.0487724	1
sgRNA0618	SAOUHSC_00978		0.0708338	1		-0.110347	1		-0.15593	1
sgRNA0619	SAOUHSC_00979		0.165451	1		0.173776	1		0.0121859	1
sgRNA0620	SAOUHSC_00980	menA	-6.07803	6.23493e-21	essential	-2.14621	1.5235e-12	essential	3.85462	2.39668e-06	yes
sgRNA0621	SAOUHSC_00986	sspC	0.595803	1		0.15952	1		-0.389916	1
sgRNA0622	SAOUHSC_00987	sspB	0.287568	1		0.0140631	1		-0.221295	1
sgRNA0623	SAOUHSC_00988	sspA	0.312705	1		0.222198	1		-0.0786196	1
sgRNA0624	SAOUHSC_00989	patA	-0.43144	1		-0.0590982	1		0.30734	1
sgRNA0625	SAOUHSC_00991		0.131221	1		0.280566	1		0.139803	1
sgRNA0626	SAOUHSC_00992		0.166998	1		-0.0300493	1		-0.173869	1
sgRNA0627	SAOUHSC_00993		0.0139306	1		0.316126	1		0.258682	1
sgRNA0628	SAOUHSC_00994	atl	-0.197446	1		0.205993	1		0.386875	1
sgRNA0629	SAOUHSC_00995		-0.0874391	1		0.116538	1		0.18551	1
sgRNA0630	SAOUHSC_00996		-2.44308	4.17111e-06	essential	-0.255522	1		2.13294	0.0101065	yes
sgRNA0631	SAOUHSC_00997		-1.213	1		-0.0222627	1		1.11575	1
sgRNA0632	SAOUHSC_00998	fmtA	0.931109	1		0.175211	1		-0.714834	1
sgRNA0633	SAOUHSC_01002	qoxA	-1.89255	0.001327	essential	-3.45313	1.80086e-14	essential	-1.38031	1
sgRNA0634	SAOUHSC_01003		0.17432	1		0.18531	1		0.00876162	1
sgRNA0635	SAOUHSC_01005		-0.35974	1		0.24187	1		0.542769	1
sgRNA0636	SAOUHSC_01007	folD	0.226148	1		-2.92078	6.32166e-31	essential	-3.14176	1.2001e-25	yes
sgRNA0637	SAOUHSC_01008	purE	0.197149	1		-4.38698	4.01998e-57	essential	-4.58458	9.71193e-51	yes
sgRNA0638	SAOUHSC_01022	thiV	-1.93391	6.6068e-07	essential	0.133467	1		2.04891	1.96343e-05	yes
sgRNA0639	SAOUHSC_01023		-0.471662	1		0.0226129	1		0.398333	1
sgRNA0640	SAOUHSC_01025		-0.771738	1		-0.560589	1		0.183673	1
sgRNA0641	SAOUHSC_01026		0.322516	1		-0.254698	1		-0.536324	1
sgRNA0642	SAOUHSC_01027		0.0990258	1		0.176884	1		0.0662776	1
sgRNA0643	SAOUHSC_01028	ptsH	-3.31565	8.329e-13	essential	-2.24297	1.16798e-10	essential	0.919249	1
sgRNA0644	SAOUHSC_01030		-0.247899	1		-0.0471787	1		0.184796	1
sgRNA0645	SAOUHSC_01031	cydA	0.0995755	1		0.000956948	1		-0.07572	1
sgRNA0646	SAOUHSC_01034	trkA	-0.197123	1		-0.0592086	1		0.11096	1
sgRNA0647	SAOUHSC_01037		-8.87555	4.233e-09	essential	-9.42754	1.15233e-10	essential	-0.00394227	1
sgRNA0648	SAOUHSC_01038	def	-5.24649	4.57193e-16	essential	-5.07224	5.41237e-25	essential	0.0770977	1
sgRNA0649	SAOUHSC_01039		-0.777943	1		0.0342909	1		0.161593	1
sgRNA0650	SAOUHSC_01040	pdhA	-0.0329005	1		-4.43078	0.00236601	essential	-0.00251663	1
sgRNA0651	SAOUHSC_01044		-0.311518	1		-0.137025	1		0.153453	1
sgRNA0652	SAOUHSC_01045		-0.364111	1		0.0787861	1		0.404788	1
sgRNA0653	SAOUHSC_01050		-0.0952233	1		-0.128187	1		-0.0282788	1
sgRNA0654	SAOUHSC_01051		-0.237235	1		0.319185	1		0.370343	1
sgRNA0655	SAOUHSC_01053	mntH	0.215994	1		-0.0406241	1		-0.223235	1
sgRNA0656	SAOUHSC_01054		0.0821309	1		0.00558986	1		-0.0632639	1
sgRNA0657	SAOUHSC_01055	imp	0.103433	1		0.049961	1		-0.0461934	1
sgRNA0658	SAOUHSC_01057		0.159343	1		0.226878	1		0.057449	1
sgRNA0659	SAOUHSC_01058	typA	-0.251664	1		-0.318713	1		-0.0588049	1
sgRNA0660	SAOUHSC_01061		0.424408	1		-0.11434	1		-0.509673	1
sgRNA0661	SAOUHSC_01062		0.598259	1		0.415656	1		-0.165119	1
sgRNA0662	SAOUHSC_01063	ftsW	-11.3914	1.31728e-15	essential	-11.8317	1.34687e-17	essential	-0.00430707	1
sgRNA0663	SAOUHSC_01064	pycA	0.355348	1		-2.02819	7.78083e-13	essential	-2.37386	1.30455e-12	yes
sgRNA0664	SAOUHSC_01065	ctaA	-1.52427	0.0270782	essential	-2.65946	4.25386e-16	essential	-1.03214	1
sgRNA0665	SAOUHSC_01066	ctaB	-1.48269	0.143222		-3.10459	3.79165e-16	essential	-1.49569	1
sgRNA0666	SAOUHSC_01068		-0.147133	1		-0.156337	1		-0.00286841	1
sgRNA0667	SAOUHSC_01069		-0.89503	1		-0.427513	1		0.338332	1
sgRNA0668	SAOUHSC_01071		0.269454	1		0.108843	1		-0.142902	1
sgRNA0669	SAOUHSC_01072		-0.897522	1		-0.00165115	1		0.840265	1
sgRNA0670	SAOUHSC_01073		-0.0778685	1		-1.0869	1		-0.977935	1
sgRNA0671	SAOUHSC_01074	rsmD	-0.208232	1		-0.115015	1		0.0739543	1
sgRNA0672	SAOUHSC_01076		0.175276	1		-0.121743	1		-0.24355	1
sgRNA0673	SAOUHSC_01077		-1.3887	1		-1.59021	0.192182		-0.0856315	1
sgRNA0674	SAOUHSC_01079	isdB	0.225408	1		-0.0438146	1		-0.231637	1
sgRNA0675	SAOUHSC_01081	isdA	0.191022	1		0.188755	1		-0.00270596	1
sgRNA0676	SAOUHSC_01082	isdC	0.597697	1		0.0626793	1		-0.347073	1
sgRNA0677	SAOUHSC_01087		0.41372	1		-0.21568	1		-0.590235	1
sgRNA0678	SAOUHSC_01091		-0.389712	1		-0.174873	1		0.185734	1
sgRNA0679	SAOUHSC_01092	pheS	-7.1135	1.50586e-05	essential	-8.87905	2.81479e-09	essential	-0.00457752	1
sgRNA0680	SAOUHSC_01095	rnhC	-0.213489	1		-0.492095	1		-0.255891	1
sgRNA0681	SAOUHSC_01096	zapA	-0.496227	1		-0.347327	1		0.137504	1
sgRNA0682	SAOUHSC_01100	trxA	-8.75649	3.43215e-09	essential	-6.48681	2.76799e-13	essential	0.161957	1
sgRNA0683	SAOUHSC_01101		0.178375	1		0.0443615	1		-0.119706	1
sgRNA0684	SAOUHSC_01102	uvrC	-0.130626	1		0.336167	1		0.0689199	1
sgRNA0685	SAOUHSC_01103	sdhC	-0.209895	1		0.344221	1		0.433922	1
sgRNA0686	SAOUHSC_01106	murI	-4.94133	7.53423e-06	essential	-0.3552	1		4.50725	0.000520756	yes
sgRNA0687	SAOUHSC_01109		-0.594337	1		-0.537636	1		0.0531348	1
sgRNA0688	SAOUHSC_01110	ecb	-1.55308	0.0270598	essential	-0.541276	1		0.947612	1
sgRNA0689	SAOUHSC_01111		0.235677	1		0.0408337	1		-0.184861	1
sgRNA0690	SAOUHSC_01112	flr	-0.0932083	1		0.367232	1		0.420696	1
sgRNA0691	SAOUHSC_01113		0.200534	1		0.259968	1		0.0390909	1
sgRNA0692	SAOUHSC_01114	efb	0.219799	1		-0.0846641	1		-0.275092	1
sgRNA0693	SAOUHSC_01115	scc	-0.336523	1		0.0912917	1		0.391523	1
sgRNA0694	SAOUHSC_01119		0.0248669	1		0.152148	1		0.112368	1
sgRNA0695	SAOUHSC_01121	hla	-0.0798164	1		-0.125152	1		-0.0341375	1
sgRNA0696	SAOUHSC_01122		-0.0423979	1		-0.0682272	1		-0.0209424	1
sgRNA0697	SAOUHSC_01124	ssl12	0.107398	1		0.193172	1		0.0717744	1
sgRNA0698	SAOUHSC_01125	ssl13	-0.709281	1		-0.537962	1		0.124578	1
sgRNA0699	SAOUHSC_01127	ssl14	0.243591	1		0.180853	1		-0.057227	1
sgRNA0700	SAOUHSC_01128	argF	0.335691	1		0.0346477	1		-0.273955	1
sgRNA0701	SAOUHSC_01129	arcC1	-1.59509	0.00430854	essential	-2.35438	4.28263e-14	essential	-0.665219	1
sgRNA0702	SAOUHSC_01130		0.0301681	1		0.0981267	1		0.0571389	1
sgRNA0703	SAOUHSC_01131		-0.793217	1		0.294547	1		0.899724	1
sgRNA0704	SAOUHSC_01133	eta	0.354665	1		0.147155	1		-0.191796	1
sgRNA0705	SAOUHSC_01134		0.204346	1		0.0565555	1		-0.130231	1
sgRNA0706	SAOUHSC_01135	psmB1	-0.10876	1		0.159969	1		0.230556	1
sgRNA0707	SAOUHSC_01137		0.309737	1		-0.123466	1		-0.293643	1
sgRNA0708	SAOUHSC_01138		0.0120351	1		0.0226083	1		0.00698467	1
sgRNA0709	SAOUHSC_01139	bshC	0.264993	1		0.0906337	1		-0.16029	1
sgRNA0710	SAOUHSC_01140		0.0687032	1		-0.0265508	1		-0.0805387	1
sgRNA0711	SAOUHSC_01141	bshC	0.0844088	1		0.137481	1		0.0442687	1
sgRNA0712	SAOUHSC_01142	mraZ	-9.55133	9.99952e-11	essential	-10.4678	1.83329e-13	essential	-0.00443946	1
sgRNA0713	SAOUHSC_01146	mraY	-9.90225	1.39374e-11	essential	-10.6016	7.53894e-14	essential	-0.00430414	1
sgRNA0714	SAOUHSC_01149	ftsA	-4.7248	0.000302131	essential	-5.33112	4.4258e-15	essential	-0.0475661	1
sgRNA0715	SAOUHSC_01152		0.440336	1		0.0884261	1		-0.312171	1
sgRNA0716	SAOUHSC_01154	sepF	-2.68181	5.39678e-15	essential	0.342844	1		3.01278	4.15374e-16	yes
sgRNA0717	SAOUHSC_01158		-7.074	1.0248e-05	essential	-6.58671	5.87553e-08	essential	0.0558735	1
sgRNA0718	SAOUHSC_01159	ileS	-6.85809	4.22602e-05	essential	-9.52776	8.45075e-11	essential	-0.00532588	1
sgRNA0719	SAOUHSC_01160		0.515932	1		0.221257	1		-0.261557	1
sgRNA0720	SAOUHSC_01162	lspA	-2.56613	2.20372e-11	essential	-1.75111	1.19021e-05	essential	0.722112	1
sgRNA0721	SAOUHSC_01164	pyrR	0.000791723	1		-0.153969	1		-0.139104	1
sgRNA0722	SAOUHSC_01165	pyrP	-0.104779	1		0.133952	1		0.189274	1
sgRNA0723	SAOUHSC_01171	pyrF	-0.0232605	1		0.188397	1		0.170698	1
sgRNA0724	SAOUHSC_01173		0.269519	1		-0.10147	1		-0.317919	1
sgRNA0725	SAOUHSC_01174		-0.0484421	1		-0.015269	1		0.02933	1
sgRNA0726	SAOUHSC_01175		-0.570118	1		-0.447694	1		0.100931	1
sgRNA0727	SAOUHSC_01176	gmk	-7.18081	4.98729e-10	essential	-11.1016	9.97602e-16	essential	-0.216619	1
sgRNA0728	SAOUHSC_01178	coaBC	-9.89649	1.61091e-16	essential	-9.57404	5.81921e-16	essential	0.0152624	1
sgRNA0729	SAOUHSC_01180		0.105901	1		0.0182893	1		-0.0790392	1
sgRNA0730	SAOUHSC_01181		-0.0814363	1		0.267144	1		0.308878	1
sgRNA0731	SAOUHSC_01182	def2	-4.56271	1.55671e-12	essential	-3.63662	4.17107e-20	essential	0.55861	1
sgRNA0732	SAOUHSC_01188	rsgA	-5.15854	0.00805223	essential	-4.77754	0.00103155	essential	0.0459904	1
sgRNA0733	SAOUHSC_01191	rpmB	-0.215944	1		-0.207848	1		0.0090643	1
sgRNA0734	SAOUHSC_01192		-2.21414	0.0199432	essential	-2.99592	5.11851e-05	essential	-0.312487	1
sgRNA0735	SAOUHSC_01194	recG	-3.02229	3.991e-19	essential	-2.76146	1.68659e-24	essential	0.211806	1
sgRNA0736	SAOUHSC_01196	fapR	-3.67169	0.00112899	essential	-2.38542	0.000490424	essential	0.555171	1
sgRNA0737	SAOUHSC_01200		-9.924	5.25033e-12	essential	-7.08372	2.49852e-09	essential	0.145732	1
sgRNA0738	SAOUHSC_01201	acpP	-6.24166	0.000346998	essential	-9.23153	3.45312e-10	essential	-0.00540474	1
sgRNA0739	SAOUHSC_01203	rnc	-3.94869	2.18267e-07	essential	-4.38731	3.36582e-19	essential	-0.132669	1
sgRNA0740	SAOUHSC_01204	smc	-2.32725	0.0014033	essential	-3.41037	3.69039e-12	essential	-0.669243	1
sgRNA0741	SAOUHSC_01208	rpsP	-8.92304	2.80734e-09	essential	-9.74795	1.38711e-11	essential	-0.00417121	1
sgRNA0742	SAOUHSC_01209	rimM	-10.5058	1.97637e-13	essential	-8.82056	2.09991e-13	essential	0.0618093	1
sgRNA0743	SAOUHSC_01211	rplS	-2.81284	1.19779e-05	essential	-3.65034	1.15072e-16	essential	-0.454698	1
sgRNA0744	SAOUHSC_01212		0.382305	1		-0.0393394	1		-0.376566	1
sgRNA0745	SAOUHSC_01213		0.27551	1		0.194406	1		-0.0704078	1
sgRNA0746	SAOUHSC_01214	rbgA	-10.0734	2.05976e-12	essential	-6.55113	2.30584e-16	essential	0.32207	1
sgRNA0747	SAOUHSC_01216	sucC	-0.37387	1		-6.73956	4.42674e-24	essential	-6.35639	8.33468e-19	yes
sgRNA0748	SAOUHSC_01219	lytN	-0.309504	1		0.0983183	1		0.381887	1
sgRNA0749	SAOUHSC_01220	fmhC	-0.0723783	1		0.0286527	1		0.0849895	1
sgRNA0750	SAOUHSC_01221	dprA	-0.0239788	1		-0.1754	1		-0.116003	1
sgRNA0751	SAOUHSC_01222	topA	-3.51765	2.0511e-17	essential	-3.59502	2.67014e-31	essential	-0.0395279	1
sgRNA0752	SAOUHSC_01223	gid	-2.63455	1.557e-05	essential	-0.0184781	1		2.57839	0.000615141	yes
sgRNA0753	SAOUHSC_01224	xerC	-5.67165	3.14283e-06	essential	-4.52462	1.89732e-25	essential	0.356257	1
sgRNA0754	SAOUHSC_01232		-10.6691	1.19651e-13	essential	-10.8938	9.54567e-15	essential	-0.00388242	1
sgRNA0755	SAOUHSC_01235	pyrH	-4.43563	4.06715e-21	essential	-5.62663	1.3477e-31	essential	-0.792443	1
sgRNA0756	SAOUHSC_01237	uppS	-8.43257	3.34793e-08	essential	-9.78106	1.1169e-11	essential	-0.00460114	1
sgRNA0757	SAOUHSC_01239	rasP	-9.37197	1.3081e-10	essential	-8.59138	8.44025e-13	essential	0.0423784	1
sgRNA0758	SAOUHSC_01241	polC	-9.36582	2.5769e-10	essential	-10.7575	2.58373e-14	essential	-0.00497108	1
sgRNA0759	SAOUHSC_01242	rimP	-9.32856	1.79018e-10	essential	-8.10147	2.49143e-11	essential	0.0531841	1
sgRNA0760	SAOUHSC_01247	rbfA	-0.740976	1		-1.24886	0.384152		-0.445053	1
sgRNA0761	SAOUHSC_01248	truB	-0.11829	1		-0.251161	1		-0.11118	1
sgRNA0762	SAOUHSC_01249	ribC	-4.63678	3.74891e-11	essential	-4.42241	4.97277e-34	essential	0.119321	1
sgRNA0763	SAOUHSC_01250	rpsO	-7.0021	1.79139e-05	essential	-5.25604	2.58878e-06	essential	0.123788	1
sgRNA0764	SAOUHSC_01251	pnpA	-1.55452	0.277082		-2.38808	5.44198e-10	essential	-0.594549	1
sgRNA0765	SAOUHSC_01252	rnjB	-4.83654	5.36679e-11	essential	-3.82599	6.5208e-22	essential	0.5657	1
sgRNA0766	SAOUHSC_01254		-1.00984	1		-1.53186	0.211568		-0.312443	1
sgRNA0767	SAOUHSC_01255		-0.384402	1		-0.653331	1		-0.220873	1
sgRNA0768	SAOUHSC_01258		-0.852322	1		-0.231706	1		0.55158	1
sgRNA0769	SAOUHSC_01261	cinA	-0.751903	1		0.0227252	1		0.671236	1
sgRNA0770	SAOUHSC_01262	recA	-9.34382	1.12516e-10	essential	-4.04837	3.20847e-18	essential	3.98331	0.141002
sgRNA0771	SAOUHSC_01263	rny/cvfA	-0.40632	1		-2.42915	0.000585365	essential	-1.65926	1
sgRNA0772	SAOUHSC_01264		-0.188314	1		0.213925	1		0.347879	1
sgRNA0773	SAOUHSC_01265		-4.72042	1.32855e-11	essential	-1.00021	1		3.65126	2.19299e-05	yes
sgRNA0774	SAOUHSC_01266		-0.926609	1		-0.778589	1		0.129233	1
sgRNA0775	SAOUHSC_01268		-1.86352	0.516375		-0.75292	1		0.535602	1
sgRNA0776	SAOUHSC_01269	miaB	-0.249707	1		0.145333	1		0.32237	1
sgRNA0777	SAOUHSC_01272	mutS	-0.0194529	1		-0.00508679	1		0.011527	1
sgRNA0778	SAOUHSC_01273	mutL	0.238675	1		0.264489	1		0.021163	1
sgRNA0779	SAOUHSC_01274	glpP	0.300026	1		-0.0253552	1		-0.28221	1
sgRNA0780	SAOUHSC_01275	glpF	0.519052	1		-0.0279797	1		-0.503388	1
sgRNA0781	SAOUHSC_01276	glpK	-0.0717279	1		-0.229392	1		-0.0961424	1
sgRNA0782	SAOUHSC_01278	glpD	0.26835	1		-0.5325	1		-0.747009	1
sgRNA0783	SAOUHSC_01279		0.217577	1		0.117982	1		-0.0894061	1
sgRNA0784	SAOUHSC_01282	bsaA	-0.000545766	1		0.0369015	1		0.0308769	1
sgRNA0785	SAOUHSC_01283	hflX	-0.208032	1		-0.261721	1		-0.0500784	1
sgRNA0786	SAOUHSC_01285	glnR	-9.80363	6.98665e-12	essential	-3.0105	3.10428e-16	essential	6.04732	0.000832601	yes
sgRNA0787	SAOUHSC_01288		-0.228155	1		-0.0541073	1		0.158119	1
sgRNA0788	SAOUHSC_01289		0.0373722	1		0.141862	1		0.0818558	1
sgRNA0789	SAOUHSC_01290		-0.0987265	1		0.0090618	1		0.0979954	1
sgRNA0790	SAOUHSC_01292		-0.286968	1		0.238007	1		0.474951	1
sgRNA0791	SAOUHSC_01293		0.177533	1		0.0700081	1		-0.0962721	1
sgRNA0792	SAOUHSC_01295		0.57937	1		0.0433059	1		-0.502346	1
sgRNA0793	SAOUHSC_01296		0.12233	1		-0.0640799	1		-0.109762	1
sgRNA0794	SAOUHSC_01297		-0.165406	1		0.156962	1		0.293066	1
sgRNA0795	SAOUHSC_01298		-0.227743	1		0.33401	1		0.296538	1
sgRNA0796	SAOUHSC_01300		-0.155164	1		0.0649088	1		0.188404	1
sgRNA0797	SAOUHSC_01303		0.365429	1		0.17959	1		-0.17357	1
sgRNA0798	SAOUHSC_01307		0.277739	1		0.222251	1		-0.0488085	1
sgRNA0799	SAOUHSC_01309		0.013216	1		0.168984	1		0.139266	1
sgRNA0800	SAOUHSC_01310	cls1	-0.118977	1		-0.038661	1		0.0704996	1
sgRNA0801	SAOUHSC_01311		0.019997	1		-0.115542	1		-0.114599	1
sgRNA0802	SAOUHSC_01312		-0.15455	1		-0.385125	1		-0.175708	1
sgRNA0803	SAOUHSC_01313		0.0913499	1		0.0929201	1		-0.00181919	1
sgRNA0804	SAOUHSC_01315		-0.247182	1		-0.0257766	1		0.193978	1
sgRNA0805	SAOUHSC_01316	nuc2	0.13392	1		-0.0916679	1		-0.195882	1
sgRNA0806	SAOUHSC_01317		-0.145178	1		0.1699	1		0.303334	1
sgRNA0807	SAOUHSC_01318		0.0743446	1		0.0692618	1		-0.00443838	1
sgRNA0808	SAOUHSC_01319	thrD	0.19451	1		-0.900977	1		-1.04904	1
sgRNA0809	SAOUHSC_01320	hom	0.282622	1		-0.75737	1		-0.985841	1
sgRNA0810	SAOUHSC_01323		-0.293693	1		-0.0922208	1		0.183953	1
sgRNA0811	SAOUHSC_01325		1.0411	1		-0.221875	1		-1.23208	1
sgRNA0812	SAOUHSC_01326		0.28861	1		-2.57714	3.26107e-12	essential	-2.85821	9.87654e-10	yes
sgRNA0813	SAOUHSC_01327	katA	-0.0786228	1		0.214181	1		0.244899	1
sgRNA0814	SAOUHSC_01329	rpsN	0.147695	1		0.0326882	1		-0.0989904	1
sgRNA0815	SAOUHSC_01330	guaC	0.0747006	1		0.000457194	1		-0.0683792	1
sgRNA0816	SAOUHSC_01332		-0.00132465	1		-0.0810394	1		-0.0659408	1
sgRNA0817	SAOUHSC_01333	lexA	-9.92699	1.10262e-11	essential	-11.0341	3.67548e-15	essential	-0.00476758	1
sgRNA0818	SAOUHSC_01334		0.0413974	1		-0.11098	1		-0.119075	1
sgRNA0819	SAOUHSC_01336		-0.476333	1		-0.366892	1		0.0965467	1
sgRNA0820	SAOUHSC_01337	tkt	-4.43883	1.0747e-21	essential	-7.86178	1.38997e-11	essential	-2.98632	0.280714
sgRNA0821	SAOUHSC_01338		-5.57062	0.00226881	essential	-5.75019	6.00436e-06	essential	0.0439648	1
sgRNA0822	SAOUHSC_01339		-7.19113	1.01523e-08	essential	-5.47625	1.80086e-14	essential	0.303489	1
sgRNA0823	SAOUHSC_01340		-0.729028	1		-1.36652	0.0540596		-0.572182	1
sgRNA0824	SAOUHSC_01341	sbcD	-0.319347	1		0.108524	1		0.361146	1
sgRNA0825	SAOUHSC_01344		0.084846	1		0.0821907	1		-0.00320046	1
sgRNA0826	SAOUHSC_01346	opuD	0.590157	1		0.0406658	1		-0.50918	1
sgRNA0827	SAOUHSC_01347	citB	0.0191363	1		-0.340138	1		-0.336907	1
sgRNA0828	SAOUHSC_01348		-0.594838	1		-0.232163	1		0.322913	1
sgRNA0829	SAOUHSC_01349		0.186383	1		0.24556	1		0.0527213	1
sgRNA0830	SAOUHSC_01350	plsY	-10.6345	8.13404e-14	essential	-9.80449	1.17741e-16	essential	0.0401685	1
sgRNA0831	SAOUHSC_01351	parE	-9.52912	1.34097e-10	essential	-10.2772	7.62604e-13	essential	-0.00423992	1
sgRNA0832	SAOUHSC_01353		0.359767	1		0.0104667	1		-0.29247	1
sgRNA0833	SAOUHSC_01354	alsT	0.43384	1		0.0791165	1		-0.313437	1
sgRNA0834	SAOUHSC_01356	glcT	-1.05607	1		-0.436156	1		0.340977	1
sgRNA0835	SAOUHSC_01359	fmtC	0.299574	1		-0.155846	1		-0.400531	1
sgRNA0836	SAOUHSC_01360	msrA2	0.379307	1		-0.205689	1		-0.569994	1
sgRNA0837	SAOUHSC_01361	msrR	-0.0260929	1		0.630846	1		0.578964	1
sgRNA0838	SAOUHSC_01362	dmpI	-0.684013	1		-2.20974	0.000423941	essential	-1.27082	1
sgRNA0839	SAOUHSC_01363		0.138182	1		-0.0961551	1		-0.213314	1
sgRNA0840	SAOUHSC_01364	tyrA	-0.161357	1		-0.25314	1		-0.0800759	1
sgRNA0841	SAOUHSC_01365		0.231345	1		0.0428343	1		-0.145249	1
sgRNA0842	SAOUHSC_01366	trpE	0.12644	1		0.0330644	1		-0.0835833	1
sgRNA0843	SAOUHSC_01367	trpG	0.133864	1		0.112234	1		-0.0199845	1
sgRNA0844	SAOUHSC_01368	trpD	0.0886086	1		0.0275783	1		-0.0526734	1
sgRNA0845	SAOUHSC_01369	trpC	-0.0588455	1		0.0269717	1		0.0737616	1
sgRNA0846	SAOUHSC_01370	trpF	0.0474855	1		0.121026	1		0.0611825	1
sgRNA0847	SAOUHSC_01371	trpB	0.247959	1		-0.162328	1		-0.360149	1
sgRNA0848	SAOUHSC_01372	trpA	-0.0642674	1		-0.11737	1		-0.0423578	1
sgRNA0849	SAOUHSC_01373	femA	-9.41785	8.49625e-11	essential	-6.57624	9.75672e-14	essential	0.214876	1
sgRNA0850	SAOUHSC_01375		-0.218198	1		0.0543771	1		0.24421	1
sgRNA0851	SAOUHSC_01376		0.0920227	1		-0.158027	1		-0.196575	1
sgRNA0852	SAOUHSC_01377	opp2F	-0.108808	1		0.177278	1		0.224967	1
sgRNA0853	SAOUHSC_01378	opp2D	0.00521754	1		-0.258177	1		-0.198974	1
sgRNA0854	SAOUHSC_01379	opp2C	0.14639	1		0.104896	1		-0.0367333	1
sgRNA0855	SAOUHSC_01380	opp2B	-0.102946	1		0.097632	1		0.179374	1
sgRNA0856	SAOUHSC_01381		-0.449869	1		0.285223	1		0.242565	1
sgRNA0857	SAOUHSC_01382		-0.587851	1		0.34435	1		0.778231	1
sgRNA0858	SAOUHSC_01383		0.846531	1		0.0860014	1		-0.441531	1
sgRNA0859	SAOUHSC_01389	pstS	-0.0784422	1		-0.0163796	1		0.0556069	1
sgRNA0860	SAOUHSC_01391	cvfB	-0.679677	1		-0.245682	1		0.381839	1
sgRNA0861	SAOUHSC_01392		0.643518	1		0.132652	1		-0.445796	1
sgRNA0862	SAOUHSC_01394	lysC	0.227743	1		-0.140928	1		-0.333739	1
sgRNA0863	SAOUHSC_01401	lysA	0.262967	1		-1.03073	1		-1.22936	1
sgRNA0864	SAOUHSC_01402	msa	-0.405469	1		0.153888	1		0.493325	1
sgRNA0865	SAOUHSC_01403	cspA	-0.695201	1		0.408692	1		1.02783	1
sgRNA0866	SAOUHSC_01404		-0.835763	1		0.458002	1		1.2428	1
sgRNA0867	SAOUHSC_01405		-1.9151	0.00023251	essential	0.0395989	1		1.92379	0.00587011	yes
sgRNA0868	SAOUHSC_01406	acyP	0.288407	1		0.10884	1		-0.141998	1
sgRNA0869	SAOUHSC_01410		-0.116699	1		0.104142	1		0.190962	1
sgRNA0870	SAOUHSC_01411	brnQ3	-0.0708105	1		-0.174799	1		-0.0867809	1
sgRNA0871	SAOUHSC_01413		-0.965139	1		-0.189364	1		0.704365	1
sgRNA0872	SAOUHSC_01414		0.233759	1		0.229377	1		-0.0158595	1
sgRNA0873	SAOUHSC_01415		0.378226	1		-0.0501069	1		-0.36145	1
sgRNA0874	SAOUHSC_01418	sucA	0.0527274	1		-0.0602342	1		-0.0980338	1
sgRNA0875	SAOUHSC_01420	arlR	0.581984	1		0.380418	1		-0.165811	1
sgRNA0876	SAOUHSC_01421		-0.203419	1		0.0211674	1		0.188543	1
sgRNA0877	SAOUHSC_01422		0.0728317	1		-0.0355183	1		-0.0744261	1
sgRNA0878	SAOUHSC_01425		0.200251	1		0.158527	1		-0.0390088	1
sgRNA0879	SAOUHSC_01427	ctpA	-0.834946	1		0.256753	1		1.03751	1
sgRNA0880	SAOUHSC_01428		0.283666	1		0.212097	1		-0.0596387	1
sgRNA0881	SAOUHSC_01432	msrA1	-0.554116	1		-1.24655	0.895989		-0.584425	1
sgRNA0882	SAOUHSC_01434	dfrA	-5.34569	0.000200475	essential	-8.01364	3.52625e-07	essential	-0.0970237	1
sgRNA0883	SAOUHSC_01435	thyA	-2.74589	4.65578e-05	essential	-9.20523	1.26043e-10	essential	-5.69114	0.00504132	yes
sgRNA0884	SAOUHSC_01439		-1.26468	1		-3.039	9.45863e-08	essential	-1.56121	1
sgRNA0885	SAOUHSC_01440		0.219725	1		0.0296156	1		-0.161474	1
sgRNA0886	SAOUHSC_01442		0.163939	1		-0.120937	1		-0.252864	1
sgRNA0887	SAOUHSC_01443	rnhA	-0.0973459	1		0.60812	1		0.355007	1
sgRNA0888	SAOUHSC_01447	ebh	0.10586	1		-0.0235654	1		-0.115215	1
sgRNA0889	SAOUHSC_01448	norB	0.211179	1		0.0738429	1		-0.122308	1
sgRNA0890	SAOUHSC_01452	ald1	-0.191612	1		-0.0872663	1		0.0873719	1
sgRNA0891	SAOUHSC_01455	dynA	0.0926993	1		5.90695e-05	1		-0.0833324	1
sgRNA0892	SAOUHSC_01456		-0.0728426	1		-0.210612	1		-0.0821301	1
sgRNA0893	SAOUHSC_01458		0.187877	1		0.0367859	1		-0.133284	1
sgRNA0894	SAOUHSC_01460		-0.798281	1		-0.737324	1		0.0526695	1
sgRNA0895	SAOUHSC_01464		0.442699	1		-0.00653444	1		-0.378489	1
sgRNA0896	SAOUHSC_01466	recU	-4.33814	2.24726e-05	essential	-5.18372	2.12357e-12	essential	-0.150302	1
sgRNA0897	SAOUHSC_01470	dnaD	-10.4552	2.1993e-13	essential	-8.38683	3.43214e-12	essential	0.0763651	1
sgRNA0898	SAOUHSC_01471	asnC	-0.0932248	1		-0.200372	1		-0.0918931	1
sgRNA0899	SAOUHSC_01474	papS	-6.46378	5.08454e-07	essential	-7.04138	3.33336e-09	essential	-0.0236284	1
sgRNA0900	SAOUHSC_01475	bshA	-6.54533	1.04493e-10	essential	-6.03313	1.02512e-20	essential	0.128593	1
sgRNA0901	SAOUHSC_01476		-10.3301	4.20911e-13	essential	-6.15558	8.57574e-24	essential	0.795256	1
sgRNA0902	SAOUHSC_01477		-10.3485	1.01792e-12	essential	-11.0787	3.31076e-15	essential	-0.00436613	1
sgRNA0903	SAOUHSC_01478		-0.42452	1		-0.904398	1		-0.386588	1
sgRNA0904	SAOUHSC_01479		0.249857	1		0.428617	1		0.137867	1
sgRNA0905	SAOUHSC_01480		-1.41308	0.0346191	essential	0.180649	1		1.57326	0.0336096	yes
sgRNA0906	SAOUHSC_01481	aroA	-4.51433	1.79864e-17	essential	-1.46946	0.0382269	essential	2.96579	7.46584e-05	yes
sgRNA0907	SAOUHSC_01482	aroB	-4.40113	2.84429e-20	essential	-1.32739	0.434224		3.00092	1.08457e-05	yes
sgRNA0908	SAOUHSC_01483	aroC	-3.65111	0.160539		-2.00825	0.358628		0.194836	1
sgRNA0909	SAOUHSC_01484		-0.12024	1		0.0776339	1		0.173036	1
sgRNA0910	SAOUHSC_01485	ndk	0.0211791	1		0.0703918	1		0.0345844	1
sgRNA0911	SAOUHSC_01487	ubiE	-4.92102	1.54683e-08	essential	-3.51282	1.03426e-10	essential	0.715113	1
sgRNA0912	SAOUHSC_01488		-5.62368	9.2856e-08	essential	-5.51792	7.92294e-15	essential	0.0390933	1
sgRNA0913	SAOUHSC_01489		-1.50144	0.448505		-0.162433	1		1.21571	1
sgRNA0914	SAOUHSC_01490	hup	-5.67827	1.15655e-35	essential	-5.0419	9.43666e-37	essential	0.368389	1
sgRNA0915	SAOUHSC_01492	engA	-7.35435	3.59561e-09	essential	-5.99361	1.15898e-22	essential	0.249544	1
sgRNA0916	SAOUHSC_01493	rpsA	-0.0293816	1		0.227275	1		0.227472	1
sgRNA0917	SAOUHSC_01494		-0.487384	1		-0.0489747	1		0.275245	1
sgRNA0918	SAOUHSC_01495		-3.36972	1.67797e-26	essential	-0.422115	1		2.92616	3.70413e-13	yes
sgRNA0919	SAOUHSC_01496	cmk	-2.55958	0.028679	essential	-4.99542	3.33711e-10	essential	-1.49791	1
sgRNA0920	SAOUHSC_01497	ansA	-1.30936e-05	1		-0.114873	1		-0.101448	1
sgRNA0921	SAOUHSC_01499		-0.0663157	1		-0.123781	1		-0.0462385	1
sgRNA0922	SAOUHSC_01500		0.254419	1		0.0263995	1		-0.193336	1
sgRNA0923	SAOUHSC_01501	ebpS	-1.59812	0.000566929	essential	0.264127	1		1.84664	8.55687e-05	yes
sgRNA0924	SAOUHSC_01503		0.443434	1		0.433397	1		-0.0110582	1
sgRNA0925	SAOUHSC_01504	fer	-0.496511	1		-1.02199	1		-0.468907	1
sgRNA0926	SAOUHSC_01505	ribU	-1.51297	0.080343		-0.469143	1		0.961085	1
sgRNA0927	SAOUHSC_01507		0.265639	1		0.0142821	1		-0.202549	1
sgRNA0928	SAOUHSC_01508		0.101287	1		-0.00782686	1		-0.0979239	1
sgRNA0929	SAOUHSC_01511		-0.177256	1		-0.263513	1		-0.067239	1
sgRNA0930	SAOUHSC_01512		0.101032	1		0.14179	1		0.0358895	1
sgRNA0931	SAOUHSC_01513		0.577099	1		-0.0664745	1		-0.619394	1
sgRNA0932	SAOUHSC_01514		0.0868466	1		0.211547	1		0.106593	1
sgRNA0933	SAOUHSC_01515		0.316633	1		0.138588	1		-0.139491	1
sgRNA0934	SAOUHSC_01516		0.127299	1		0.0275188	1		-0.0761887	1
sgRNA0935	SAOUHSC_01517		0.195385	1		0.177478	1		-0.015469	1
sgRNA0936	SAOUHSC_01518		-0.00290586	1		0.00453839	1		0.00646149	1
sgRNA0937	SAOUHSC_01519		0.142813	1		0.0560546	1		-0.0717538	1
sgRNA0938	SAOUHSC_01520		-0.0417428	1		0.134799	1		0.149501	1
sgRNA0939	SAOUHSC_01521		-0.143108	1		-0.140502	1		0.00194791	1
sgRNA0940	SAOUHSC_01522		0.0814856	1		0.0325962	1		-0.0414271	1
sgRNA0941	SAOUHSC_01523		0.0624775	1		0.0166567	1		-0.0345833	1
sgRNA0942	SAOUHSC_01524		0.0886858	1		-0.00159296	1		-0.0799975	1
sgRNA0943	SAOUHSC_01525		0.148244	1		0.166966	1		0.0148801	1
sgRNA0944	SAOUHSC_01526		-0.155374	1		-0.0984287	1		0.0455934	1
sgRNA0945	SAOUHSC_01527		0.263772	1		-0.0185655	1		-0.236502	1
sgRNA0946	SAOUHSC_01528		0.237882	1		-0.046295	1		-0.125562	1
sgRNA0947	SAOUHSC_01529		0.817975	1		0.29888	1		-0.484551	1
sgRNA0948	SAOUHSC_01530		0.129828	1		-0.0172707	1		-0.120369	1
sgRNA0949	SAOUHSC_01531		0.161432	1		0.150684	1		-0.0115033	1
sgRNA0950	SAOUHSC_01532		-0.12357	1		0.0206439	1		0.13265	1
sgRNA0951	SAOUHSC_01533		-0.0518791	1		0.0261596	1		0.0665089	1
sgRNA0952	SAOUHSC_01535		-0.0721007	1		0.0142336	1		0.0787563	1
sgRNA0953	SAOUHSC_01536		0.300295	1		0.201232	1		-0.0844804	1
sgRNA0954	SAOUHSC_01537		-0.0369194	1		0.0740366	1		0.0910081	1
sgRNA0955	SAOUHSC_01538		0.236339	1		0.00841261	1		-0.207747	1
sgRNA0956	SAOUHSC_01539		-0.0527306	1		0.0935018	1		0.134103	1
sgRNA0957	SAOUHSC_01540		-0.0037067	1		0.0572672	1		0.0471669	1
sgRNA0958	SAOUHSC_01541		0.238296	1		-0.173612	1		-0.387921	1
sgRNA0959	SAOUHSC_01542		0.225861	1		0.178872	1		-0.0432236	1
sgRNA0960	SAOUHSC_01543		0.237714	1		0.113019	1		-0.118145	1
sgRNA0961	SAOUHSC_01544		-0.0296394	1		-0.0602917	1		-0.0263637	1
sgRNA0962	SAOUHSC_01545		0.209353	1		0.106604	1		-0.0981595	1
sgRNA0963	SAOUHSC_01546		0.0102185	1		-0.0214562	1		-0.021323	1
sgRNA0964	SAOUHSC_01547		0.127498	1		0.084307	1		-0.0360019	1
sgRNA0965	SAOUHSC_01548		0.663016	1		0.0154648	1		-0.621286	1
sgRNA0966	SAOUHSC_01549		0.00743245	1		0.0816681	1		0.0623247	1
sgRNA0967	SAOUHSC_01552	dut	0.466117	1		0.126913	1		-0.32608	1
sgRNA0968	SAOUHSC_01554		-0.0784464	1		0.0618622	1		0.126625	1
sgRNA0969	SAOUHSC_01556		-0.274621	1		0.0595248	1		0.303965	1
sgRNA0970	SAOUHSC_01557		0.41317	1		0.233843	1		-0.163405	1
sgRNA0971	SAOUHSC_01559		0.203928	1		0.149083	1		-0.0491245	1
sgRNA0972	SAOUHSC_01560		-0.0624667	1		0.0130941	1		0.0650039	1
sgRNA0973	SAOUHSC_01561		0.101853	1		0.096856	1		-0.00548085	1
sgRNA0974	SAOUHSC_01562		0.192827	1		0.0811841	1		-0.102337	1
sgRNA0975	SAOUHSC_01563		0.0209858	1		-0.155118	1		-0.145943	1
sgRNA0976	SAOUHSC_01568		-0.075781	1		0.0503974	1		0.115288	1
sgRNA0977	SAOUHSC_01571		0.0726685	1		-0.0170755	1		-0.082616	1
sgRNA0978	SAOUHSC_01572		0.130827	1		0.1301	1		-0.000302744	1
sgRNA0979	SAOUHSC_01575		0.126653	1		0.0477898	1		-0.0713048	1
sgRNA0980	SAOUHSC_01582	int	-0.212062	1		0.389613	1		0.268589	1
sgRNA0981	SAOUHSC_01584		0.206397	1		0.117181	1		-0.0802879	1
sgRNA0982	SAOUHSC_01586	srrA	-3.83613	2.39821e-12	essential	-0.877355	1		2.89598	8.00099e-05	yes
sgRNA0983	SAOUHSC_01589	scpA	-0.771619	1		-0.679868	1		0.081334	1
sgRNA0984	SAOUHSC_01590		0.0767322	1		0.204307	1		0.116858	1
sgRNA0985	SAOUHSC_01592	fur	-4.67182	2.11805e-06	essential	-5.01977	2.23856e-13	essential	-0.0539381	1
sgRNA0986	SAOUHSC_01593	nudF	-0.082752	1		0.280116	1		0.319156	1
sgRNA0987	SAOUHSC_01594		0.141453	1		0.0528979	1		-0.0819787	1
sgRNA0988	SAOUHSC_01596		0.230336	1		0.0358286	1		-0.174022	1
sgRNA0989	SAOUHSC_01597	proC	0.0439815	1		0.0644257	1		0.0208221	1
sgRNA0990	SAOUHSC_01598	rnz	-9.95498	6.57944e-12	essential	-8.754	3.96857e-13	essential	0.0489375	1
sgRNA0991	SAOUHSC_01599	zwf	-9.12512	5.57858e-10	essential	-8.21929	1.16735e-11	essential	0.0448622	1
sgRNA0992	SAOUHSC_01600		0.267183	1		0.349689	1		0.0711357	1
sgRNA0993	SAOUHSC_01602	malR	-0.0618465	1		-0.0454003	1		0.0134736	1
sgRNA0994	SAOUHSC_01604		-0.259731	1		-0.0967114	1		0.136885	1
sgRNA0995	SAOUHSC_01605	gnd	-4.79851	3.45787e-08	essential	-4.93702	1.15625e-20	essential	-0.0136652	1
sgRNA0996	SAOUHSC_01606		0.0316206	1		0.225581	1		0.162354	1
sgRNA0997	SAOUHSC_01610		0.529053	1		-0.14288	1		-0.645964	1
sgRNA0998	SAOUHSC_01614	lpdA	-1.48052	0.421561		-0.183409	1		1.2142	1
sgRNA0999	SAOUHSC_01617	argR	-2.78432	6.80531e-06	essential	-1.04689	1		1.61593	1
sgRNA1000	SAOUHSC_01622		-6.5885	2.21069e-25	essential	-2.50322	1.31672e-22	essential	4.02701	3.63828e-07	yes
sgRNA1001	SAOUHSC_01624	accB	-5.17368	2.24873e-17	essential	-2.66996	3.21807e-16	essential	2.35258	0.0598814
sgRNA1002	SAOUHSC_01625	efp	-2.00782	5.55509e-13	essential	-2.19267	1.95833e-20	essential	-0.160556	1
sgRNA1003	SAOUHSC_01626	pepQ2	0.00684272	1		0.0110435	1		0.00307982	1
sgRNA1004	SAOUHSC_01627		-0.316836	1		0.624684	1		0.845733	1
sgRNA1005	SAOUHSC_01629	lipM	-0.190083	1		0.102101	1		0.247461	1
sgRNA1006	SAOUHSC_01630		-0.284795	1		-0.202878	1		0.0779007	1
sgRNA1007	SAOUHSC_01634	gcvT	-0.151525	1		-1.5444	0.0016379	essential	-1.34841	1
sgRNA1008	SAOUHSC_01635	aroK	-3.55886	1.8746e-26	essential	-1.23957	0.433391		2.28019	2.91127e-05	yes
sgRNA1009	SAOUHSC_01636		-1.90508	0.232243		-0.680651	1		0.842963	1
sgRNA1010	SAOUHSC_01637	comGF	-0.192704	1		0.255306	1		0.333353	1
sgRNA1011	SAOUHSC_01638	comGE	0.0141444	1		0.252005	1		0.176666	1
sgRNA1012	SAOUHSC_01639	comGD	0.36814	1		0.141258	1		-0.190187	1
sgRNA1013	SAOUHSC_01640	comGC	0.250672	1		0.065441	1		-0.151334	1
sgRNA1014	SAOUHSC_01641	comGB	-0.272552	1		0.12092	1		0.36785	1
sgRNA1015	SAOUHSC_01643	comGA	0.570952	1		-0.288705	1		-0.796322	1
sgRNA1016	SAOUHSC_01650		-0.021446	1		-0.15702	1		-0.0960524	1
sgRNA1017	SAOUHSC_01651	rpmG	-0.420857	1		-0.114447	1		0.270462	1
sgRNA1018	SAOUHSC_01652	pbp3	-0.0273349	1		0.00961241	1		0.0326684	1
sgRNA1019	SAOUHSC_01653	sodA	-4.46316	1.67797e-26	essential	-3.11043	1.28904e-29	essential	1.21257	1
sgRNA1020	SAOUHSC_01657	znuC	-0.0746109	1		-0.707385	1		-0.554629	1
sgRNA1021	SAOUHSC_01659	cshB	-4.12433	2.8106e-12	essential	-2.26376	9.77202e-09	essential	1.68106	1
sgRNA1022	SAOUHSC_01661	trmK	-9.5124	4.39757e-11	essential	-4.34127	1.57086e-16	essential	3.72147	0.230156
sgRNA1023	SAOUHSC_01662	sigA	-3.75971	0.155971		-7.69179	1.20017e-06	essential	-0.00505291	1
sgRNA1024	SAOUHSC_01663	dnaG	-6.69654	6.85356e-05	essential	-9.98512	4.48268e-12	essential	-0.00653072	1
sgRNA1025	SAOUHSC_01665	ccpN	-1.53454	0.0356736	essential	0.151763	1		1.65427	0.0880921
sgRNA1026	SAOUHSC_01666	glyS	-9.25079	1.10146e-16	essential	-12.7352	2.50025e-21	essential	-0.179622	1
sgRNA1027	SAOUHSC_01668	era	-4.13672	2.36125e-11	essential	-4.9681	6.28345e-17	essential	-0.340496	1
sgRNA1028	SAOUHSC_01669		0.735909	1		0.40054	1		-0.293452	1
sgRNA1029	SAOUHSC_01673	phoH	-7.4931	4.41559e-14	essential	-6.86132	3.01668e-28	essential	0.155237	1
sgRNA1030	SAOUHSC_01677		0.17474	1		-0.138708	1		-0.272788	1
sgRNA1031	SAOUHSC_01678	rpsU	-6.39636	7.0529e-07	essential	-2.9231	2.24828e-08	essential	2.86833	0.340666
sgRNA1032	SAOUHSC_01679	mtaB	0.453919	1		0.034234	1		-0.368437	1
sgRNA1033	SAOUHSC_01682	dnaJ	-5.73401	2.60934e-06	essential	-5.12323	8.72089e-14	essential	0.138001	1
sgRNA1034	SAOUHSC_01685	hrcA	-3.42263	5.45569e-09	essential	-2.25425	1.32533e-06	essential	0.905021	1
sgRNA1035	SAOUHSC_01686	hemN	-0.625806	1		-0.379415	1		0.209584	1
sgRNA1036	SAOUHSC_01688	lepA	-1.79435	4.41263e-06	essential	-1.49684	0.00929197	essential	0.249316	1
sgRNA1037	SAOUHSC_01689	rpsT	0.200889	1		0.138839	1		-0.056659	1
sgRNA1038	SAOUHSC_01690	holA	-9.44438	6.26258e-11	essential	-4.45275	2.43172e-24	essential	3.49138	0.283859
sgRNA1039	SAOUHSC_01691	comEC	0.312116	1		0.104745	1		-0.171007	1
sgRNA1040	SAOUHSC_01692	comEB	-0.0832732	1		0.0488607	1		0.112831	1
sgRNA1041	SAOUHSC_01693	comEA	-0.0106584	1		-0.0404949	1		-0.0277597	1
sgRNA1042	SAOUHSC_01702	mtnN	-10.191	6.45379e-13	essential	-3.62722	8.34347e-22	essential	5.67035	0.00268779	yes
sgRNA1043	SAOUHSC_01703		0.0744211	1		-0.0262019	1		-0.077438	1
sgRNA1044	SAOUHSC_01704		0.0131855	1		0.128939	1		0.0960577	1
sgRNA1045	SAOUHSC_01705		0.0704281	1		0.160366	1		0.0778624	1
sgRNA1046	SAOUHSC_01706		-0.320468	1		-0.0162678	1		0.26683	1
sgRNA1047	SAOUHSC_01712		-0.324211	1		-0.160607	1		0.143509	1
sgRNA1048	SAOUHSC_01718		-0.458842	1		-0.296883	1		0.143389	1
sgRNA1049	SAOUHSC_01721		-9.74079	1.15717e-11	essential	-4.84861	4.10291e-26	essential	3.23304	0.413448
sgRNA1050	SAOUHSC_01722	alaS	-9.44075	1.64953e-10	essential	-10.376	2.8206e-13	essential	-0.00443414	1
sgRNA1051	SAOUHSC_01724		-1.17098	1		0.440611	1		1.57831	0.237018
sgRNA1052	SAOUHSC_01727	iscS	-9.42226	1.7828e-10	essential	-10.7389	2.68793e-14	essential	-0.00479172	1
sgRNA1053	SAOUHSC_01728		0.350429	1		-0.301457	1		-0.61182	1
sgRNA1054	SAOUHSC_01732	cymR	-0.733583	1		-0.341685	1		0.337436	1
sgRNA1055	SAOUHSC_01733		0.11734	1		0.151766	1		0.0308303	1
sgRNA1056	SAOUHSC_01734	rarA	0.213665	1		-0.0193809	1		-0.214182	1
sgRNA1057	SAOUHSC_01736		-0.0975965	1		0.33328	1		0.34413	1
sgRNA1058	SAOUHSC_01738	hisS	-6.91981	2.98075e-05	essential	-9.48861	7.50646e-11	essential	-0.00526635	1
sgRNA1059	SAOUHSC_01742	relA	-5.17824	5.91446e-16	essential	-6.40853	1.78123e-21	essential	-0.486267	1
sgRNA1060	SAOUHSC_01744	recJ	0.488554	1		-0.277921	1		-0.736563	1
sgRNA1061	SAOUHSC_01746	secF	-4.47705	1.46968e-24	essential	-1.20287	0.892669		3.23034	1.18169e-08	yes
sgRNA1062	SAOUHSC_01747	yajC	0.401426	1		-0.207444	1		-0.509283	1
sgRNA1063	SAOUHSC_01753	obgE	-9.61826	8.51195e-11	essential	-10.3685	4.44833e-13	essential	-0.00488789	1
sgRNA1064	SAOUHSC_01757	rplU	-9.37593	1.41423e-10	essential	-8.49072	1.86252e-12	essential	0.0445475	1
sgRNA1065	SAOUHSC_01759	mreC	-0.0379963	1		-0.0414299	1		-0.0037173	1
sgRNA1066	SAOUHSC_01761		0.352765	1		-0.349294	1		-0.658354	1
sgRNA1067	SAOUHSC_01762		0.0959453	1		0.0558602	1		-0.0353456	1
sgRNA1068	SAOUHSC_01763	radC	-0.21385	1		-0.107779	1		0.0892275	1
sgRNA1069	SAOUHSC_01764	comC	0.260243	1		-0.0967108	1		-0.237061	1
sgRNA1070	SAOUHSC_01765		0.244601	1		-0.112996	1		-0.320224	1
sgRNA1071	SAOUHSC_01766	folC	-11.2577	2.90441e-15	essential	-11.6474	5.32116e-17	essential	-0.00422677	1
sgRNA1072	SAOUHSC_01767	valS	-10.7709	3.35673e-14	essential	-7.91755	1.10101e-11	essential	0.145306	1
sgRNA1073	SAOUHSC_01768	tag	0.142535	1		0.076045	1		-0.0611684	1
sgRNA1074	SAOUHSC_01770		0.116777	1		0.110345	1		-0.00512649	1
sgRNA1075	SAOUHSC_01772	hemB	-4.75589	3.16694e-09	essential	-5.18432	3.96702e-20	essential	-0.104567	1
sgRNA1076	SAOUHSC_01776	hemA	-4.71818	3.34459e-05	essential	-4.37732	2.66858e-07	essential	0.077626	1
sgRNA1077	SAOUHSC_01777	engB	-10.1022	1.76177e-12	essential	-7.51112	3.65656e-14	essential	0.158942	1
sgRNA1078	SAOUHSC_01778	clpX	-1.51508	0.627607		-2.71842	4.26982e-05	essential	-0.774371	1
sgRNA1079	SAOUHSC_01782		0.0913778	1		-0.135276	1		-0.205856	1
sgRNA1080	SAOUHSC_01783		0.200413	1		0.338936	1		0.122903	1
sgRNA1081	SAOUHSC_01786	infC
sgRNA1082	SAOUHSC_01787	lysP	-4.71505	6.16792e-33	essential	-3.05359	6.85759e-35	essential	1.55819	0.841737
sgRNA1083	SAOUHSC_01788	thrS	-10.2724	1.61181e-12	essential	-10.9078	1.03255e-14	essential	-0.00434704	1
sgRNA1084	SAOUHSC_01789		-6.10517	6.88377e-14	essential	-5.60695	3.34038e-25	essential	0.165241	1
sgRNA1085	SAOUHSC_01793	nrdR	-9.84	1.87496e-11	essential	-10.7631	2.41153e-14	essential	-0.00452859	1
sgRNA1086	SAOUHSC_01794	gapB	-0.0265105	1		0.257803	1		0.245981	1
sgRNA1087	SAOUHSC_01797	polA	-0.680778	1		-0.52455	1		0.139045	1
sgRNA1088	SAOUHSC_01798		0.544023	1		0.127798	1		-0.361845	1
sgRNA1089	SAOUHSC_01800	phoP	-1.20475	1		-0.0884659	1		1.07963	1
sgRNA1090	SAOUHSC_01802	citZ	0.204296	1		-0.336634	1		-0.44553	1
sgRNA1091	SAOUHSC_01803	aapA	0.635723	1		0.25518	1		-0.353755	1
sgRNA1092	SAOUHSC_01807	pfkA	-8.24032	5.68025e-08	essential	-8.04768	3.7591e-11	essential	0.0332937	1
sgRNA1093	SAOUHSC_01809	accD	-6.3726	5.00433e-37	essential	-3.33803	3.61013e-45	essential	2.94012	0.000108491	yes
sgRNA1094	SAOUHSC_01810		-0.266402	1		0.0316016	1		0.27587	1
sgRNA1095	SAOUHSC_01812	pde2	-9.63276	5.81169e-11	essential	-10.8519	1.25383e-14	essential	-0.00481374	1
sgRNA1096	SAOUHSC_01813		-1.09066	1		-0.54851	1		0.497673	1
sgRNA1097	SAOUHSC_01814	uspA2	0.0413462	1		-0.0735301	1		-0.100097	1
sgRNA1098	SAOUHSC_01815		0.273675	1		0.00416631	1		-0.245105	1
sgRNA1099	SAOUHSC_01816	pepQ	-0.183503	1		-0.095586	1		0.0656107	1
sgRNA1100	SAOUHSC_01817		0.112102	1		0.0204727	1		-0.083696	1
sgRNA1101	SAOUHSC_01818	ald2	0.20511	1		-0.171755	1		-0.336151	1
sgRNA1102	SAOUHSC_01819	uspA1	0.142295	1		-0.101787	1		-0.217389	1
sgRNA1103	SAOUHSC_01820	ackA	-4.35091	2.44575e-10	essential	-2.58884	4.3655e-14	essential	1.52526	1
sgRNA1104	SAOUHSC_01821		-1.76909	0.000568014	essential	0.0279568	1		1.76833	0.016802	yes
sgRNA1105	SAOUHSC_01822	tpx	-1.18682	1		0.299967	1		1.43837	1
sgRNA1106	SAOUHSC_01825	nifZ	-0.410007	1		-0.336988	1		0.0631472	1
sgRNA1107	SAOUHSC_01826		0.296339	1		0.175274	1		-0.111425	1
sgRNA1108	SAOUHSC_01827	ezrA	-0.165183	1		0.0445698	1		0.185667	1
sgRNA1109	SAOUHSC_01828		-0.591871	1		-0.325409	1		0.235892	1
sgRNA1110	SAOUHSC_01829	rpsD	-7.94589	1.14499e-10	essential	-6.85119	6.21502e-15	essential	0.142786	1
sgRNA1111	SAOUHSC_01830		0.230867	1		-0.123719	1		-0.328117	1
sgRNA1112	SAOUHSC_01831		-0.242635	1		-1.20683	1		-0.677662	1
sgRNA1113	SAOUHSC_01832		-0.328248	1		-0.601861	1		-0.22962	1
sgRNA1114	SAOUHSC_01834		0.10534	1		-0.0574205	1		-0.133102	1
sgRNA1115	SAOUHSC_01835		0.138867	1		-1.07939	1		-1.19479	1
sgRNA1116	SAOUHSC_01836	ptaA	-0.301833	1		0.0119661	1		0.284894	1
sgRNA1117	SAOUHSC_01837		-6.22846	1.22222e-09	essential	-5.5671	4.1928e-24	essential	0.191335	1
sgRNA1118	SAOUHSC_01838	htrA1	0.350219	1		0.178287	1		-0.154549	1
sgRNA1119	SAOUHSC_01839	tyrS	-10.8132	2.56692e-14	essential	-8.93294	7.74545e-14	essential	0.0665723	1
sgRNA1120	SAOUHSC_01840	sgtA	0.165363	1		-0.000741373	1		-0.154717	1
sgRNA1121	SAOUHSC_01843	isdH	0.0866977	1		0.00859218	1		-0.0696849	1
sgRNA1122	SAOUHSC_01844		-0.121722	1		-0.071197	1		0.0438048	1
sgRNA1123	SAOUHSC_01845	fhs	0.379436	1		-0.447981	1		-0.787999	1
sgRNA1124	SAOUHSC_01846	acsA	0.405624	1		0.0186412	1		-0.365915	1
sgRNA1125	SAOUHSC_01847	acuA	-0.108967	1		-0.270071	1		-0.14255	1
sgRNA1126	SAOUHSC_01850	ccpA	-4.96186	2.37657e-07	essential	-3.16756	2.37058e-13	essential	1.27704	1
sgRNA1127	SAOUHSC_01851		-0.824504	1		0.0148325	1		0.807926	1
sgRNA1128	SAOUHSC_01852	aroA2	-3.19585	3.21638e-19	essential	-0.726124	1		2.43539	1.38716e-06	yes
sgRNA1129	SAOUHSC_01854		0.192846	1		-0.145075	1		-0.295329	1
sgRNA1130	SAOUHSC_01855		-4.55836	9.67807e-26	essential	-3.75089	3.57267e-38	essential	0.620828	1
sgRNA1131	SAOUHSC_01858		-6.79027	2.84273e-05	essential	-5.3134	3.44577e-13	essential	0.139402	1
sgRNA1132	SAOUHSC_01859		-9.39421	7.25664e-11	essential	-4.66173	3.88791e-30	essential	3.10112	0.469249
sgRNA1133	SAOUHSC_01861		-0.401231	1		0.294137	1		0.631797	1
sgRNA1134	SAOUHSC_01863		0.158371	1		-0.115195	1		-0.163619	1
sgRNA1135	SAOUHSC_01864		0.0675719	1		-0.122091	1		-0.147445	1
sgRNA1136	SAOUHSC_01866	ccrZ	-4.16612	1.54127e-17	essential	-3.03043	1.37359e-15	essential	0.888116	1
sgRNA1137	SAOUHSC_01868		-7.52401	1.23541e-09	essential	-5.10976	4.87024e-20	essential	0.916593	1
sgRNA1138	SAOUHSC_01869		0.380692	1		0.140336	1		-0.227336	1
sgRNA1139	SAOUHSC_01871		-9.08911	1.15595e-09	essential	-10.2976	4.74532e-13	essential	-0.00464119	1
sgRNA1140	SAOUHSC_01872		0.278688	1		0.0335869	1		-0.214815	1
sgRNA1141	SAOUHSC_01873	sasC	-0.370755	1		-0.0743323	1		0.260609	1
sgRNA1142	SAOUHSC_01875	leuS	-6.04994	4.02495e-07	essential	-4.64161	5.75955e-20	essential	0.447563	1
sgRNA1143	SAOUHSC_01876		0.28137	1		-0.103873	1		-0.346023	1
sgRNA1144	SAOUHSC_01877		0.176436	1		0.213169	1		0.0357868	1
sgRNA1145	SAOUHSC_01879	rot	-0.946701	1		-0.697501	1		0.224358	1
sgRNA1146	SAOUHSC_01880		-0.0532386	1		0.114131	1		0.152297	1
sgRNA1147	SAOUHSC_01882		0.187912	1		0.00306794	1		-0.165212	1
sgRNA1148	SAOUHSC_01884	putA	0.120313	1		-0.0238199	1		-0.131473	1
sgRNA1149	SAOUHSC_01889	ribD	0.390216	1		-0.148331	1		-0.477198	1
sgRNA1150	SAOUHSC_01890		0.0910745	1		0.0645724	1		-0.0235322	1
sgRNA1151	SAOUHSC_01891	arsR	-0.0269593	1		0.0632108	1		0.0779029	1
sgRNA1152	SAOUHSC_01895		-6.01817	4.45644e-23	essential	-0.237757	1		5.76735	1.36444e-19	yes
sgRNA1153	SAOUHSC_01897	sigS	0.42818	1		-0.171531	1		-0.577876	1
sgRNA1154	SAOUHSC_01898	comK2	0.311343	1		0.211534	1		-0.0928392	1
sgRNA1155	SAOUHSC_01899		0.20702	1		0.0741714	1		-0.122553	1
sgRNA1156	SAOUHSC_01900	spdA	-0.204453	1		0.0298385	1		0.200071	1
sgRNA1157	SAOUHSC_01901	tal	-0.00971903	1		-0.320168	1		-0.224751	1
sgRNA1158	SAOUHSC_01902		-0.0869311	1		-0.0163047	1		0.0636479	1
sgRNA1159	SAOUHSC_01903	crcB1	0.281496	1		0.00750177	1		-0.256173	1
sgRNA1160	SAOUHSC_01907		0.0139458	1		-0.0380486	1		-0.04609	1
sgRNA1161	SAOUHSC_01908	smdA	-0.70782	1		-2.61058	5.71798e-21	essential	-1.86207	0.00126544	yes
sgRNA1162	SAOUHSC_01909	metK	-6.64996	5.21727e-11	essential	-10.2987	1.92182e-13	essential	-0.263402	1
sgRNA1163	SAOUHSC_01910	pckA	0.416786	1		0.143967	1		-0.258925	1
sgRNA1164	SAOUHSC_01913	rppH	0.390976	1		-0.556622	1		-0.915426	1
sgRNA1165	SAOUHSC_01914		0.108438	1		-0.0227741	1		-0.0979366	1
sgRNA1166	SAOUHSC_01916	menE	-2.91784	8.77466e-15	essential	-1.4411	0.0174397	essential	1.40172	1
sgRNA1167	SAOUHSC_01917		-0.224466	1		-0.209344	1		0.0135653	1
sgRNA1168	SAOUHSC_01918		-0.253285	1		0.317801	1		0.555653	1
sgRNA1169	SAOUHSC_01920		0.661366	1		-0.0755979	1		-0.628586	1
sgRNA1170	SAOUHSC_01921		0.194291	1		0.0710905	1		-0.111978	1
sgRNA1171	SAOUHSC_01922		0.132134	1		-0.0397877	1		-0.165458	1
sgRNA1172	SAOUHSC_01923		0.156492	1		-0.169782	1		-0.281663	1
sgRNA1173	SAOUHSC_01924		0.284613	1		0.0029201	1		-0.262884	1
sgRNA1174	SAOUHSC_01925		0.16722	1		0.0969324	1		-0.064883	1
sgRNA1175	SAOUHSC_01926		-0.189126	1		0.0921126	1		0.251073	1
sgRNA1176	SAOUHSC_01927		-0.21146	1		-0.0738702	1		0.12004	1
sgRNA1177	SAOUHSC_01928		-0.219456	1		0.163174	1		0.35594	1
sgRNA1178	SAOUHSC_01929		0.103368	1		-0.171514	1		-0.248741	1
sgRNA1179	SAOUHSC_01930		-0.507978	1		0.0418526	1		0.463473	1
sgRNA1180	SAOUHSC_01931		0.123332	1		0.00271198	1		-0.111612	1
sgRNA1181	SAOUHSC_01932	hsdS2	0.0736384	1		0.0379135	1		-0.0330808	1
sgRNA1182	SAOUHSC_01933	hsdM2	0.0391796	1		-0.301712	1		-0.307472	1
sgRNA1183	SAOUHSC_01934		0.0068204	1		0.173413	1		0.139862	1
sgRNA1184	SAOUHSC_01935	splF	0.0037584	1		0.0381317	1		0.032499	1
sgRNA1185	SAOUHSC_01936	splE	-0.0435282	1		-0.121145	1		-0.0589743	1
sgRNA1186	SAOUHSC_01938	splD	-0.168309	1		0.00365541	1		0.150196	1
sgRNA1187	SAOUHSC_01939	splC	0.0290249	1		-0.0245549	1		-0.0498447	1
sgRNA1188	SAOUHSC_01941	splB	0.0920376	1		-0.0894106	1		-0.161911	1
sgRNA1189	SAOUHSC_01942	splA	0.176193	1		0.254049	1		0.0595014	1
sgRNA1190	SAOUHSC_01943		-0.493542	1		-0.0276409	1		0.418328	1
sgRNA1191	SAOUHSC_01944		0.316641	1		0.256902	1		-0.051438	1
sgRNA1192	SAOUHSC_01948	epiF	-0.108295	1		-0.105093	1		0.00371917	1
sgRNA1193	SAOUHSC_01949	epiP	0.205879	1		0.23159	1		0.0250085	1
sgRNA1194	SAOUHSC_01950	epiD	0.109821	1		0.0894244	1		-0.0192916	1
sgRNA1195	SAOUHSC_01951	epiC	0.0992708	1		-0.153644	1		-0.209724	1
sgRNA1196	SAOUHSC_01952	epiB	-0.412339	1		0.0636201	1		0.443128	1
sgRNA1197	SAOUHSC_01953	epiA	0.408423	1		0.131989	1		-0.251561	1
sgRNA1198	SAOUHSC_01954	lukD	0.0384832	1		0.00411645	1		-0.027466	1
sgRNA1199	SAOUHSC_01955	lukE	0.091882	1		0.0332556	1		-0.0543942	1
sgRNA1200	SAOUHSC_01956		0.165706	1		0.0370822	1		-0.111619	1
sgRNA1201	SAOUHSC_01957		-0.0760611	1		0.248013	1		0.311213	1
sgRNA1202	SAOUHSC_01958		0.650184	1		0.296627	1		-0.318783	1
sgRNA1203	SAOUHSC_01959		0.825882	1		0.0643144	1		-0.743484	1
sgRNA1204	SAOUHSC_01960	hemY	-2.47297	3.43237e-07	essential	-2.1985	1.92475e-07	essential	0.19058	1
sgRNA1205	SAOUHSC_01961	hemH	-3.27173	4.81413e-11	essential	-4.6125	3.94654e-37	essential	-1.06092	1
sgRNA1206	SAOUHSC_01962	hemE	-4.02446	1.08809e-44	essential	-4.71518	2.13536e-62	essential	-0.566131	1
sgRNA1207	SAOUHSC_01964	traP	-0.14577	1		0.106822	1		0.213725	1
sgRNA1208	SAOUHSC_01967	ecsA	-0.424577	1		-0.756196	1		-0.309426	1
sgRNA1209	SAOUHSC_01968	hit	-0.147389	1		-0.481947	1		-0.302121	1
sgRNA1210	SAOUHSC_01969		-0.158614	1		-0.0534886	1		0.0962678	1
sgRNA1211	SAOUHSC_01971		0.17227	1		0.155509	1		-0.0166241	1
sgRNA1212	SAOUHSC_01972	prsA	0.357258	1		0.144094	1		-0.202649	1
sgRNA1213	SAOUHSC_01975		-2.21321	3.89311e-13	essential	-1.98643	2.76799e-13	essential	0.196149	1
sgRNA1214	SAOUHSC_01976		0.0281598	1		-0.0178506	1		-0.0417701	1
sgRNA1215	SAOUHSC_01977		-0.603804	1		-0.267591	1		0.313405	1
sgRNA1216	SAOUHSC_01978		-0.263771	1		0.461556	1		0.689996	1
sgRNA1217	SAOUHSC_01979		1.31652	0.0147178	costly	0.0918811	1		-1.20294	1
sgRNA1218	SAOUHSC_01981	airS	-0.180093	1		-1.14318	0.768338		-0.938963	1
sgRNA1219	SAOUHSC_01982		0.151588	1		0.21246	1		0.0566065	1
sgRNA1220	SAOUHSC_01983	fumC	0.162526	1		-0.0491154	1		-0.203324	1
sgRNA1221	SAOUHSC_01984
sgRNA1222	SAOUHSC_01985		0.115957	1		0.238434	1		0.113	1
sgRNA1223	SAOUHSC_01987		0.00219521	1		0.0463637	1		0.0401352	1
sgRNA1224	SAOUHSC_01989	queG	0.557898	1		-0.313225	1		-0.852642	1
sgRNA1225	SAOUHSC_01991		0.030123	1		-0.113398	1		-0.130901	1
sgRNA1226	SAOUHSC_01992		-0.137352	1		-0.0121782	1		0.115816	1
sgRNA1227	SAOUHSC_01997	perR	-0.062074	1		-1.15092	0.78732		-1.06686	1
sgRNA1228	SAOUHSC_01999		0.0728897	1		-0.00833236	1		-0.0745752	1
sgRNA1229	SAOUHSC_02000	gsaB	-0.422691	1		-0.205359	1		0.19952	1
sgRNA1230	SAOUHSC_02001		0.00686092	1		-0.130869	1		-0.122777	1
sgRNA1231	SAOUHSC_02003		0.2442	1		0.13325	1		-0.0995764	1
sgRNA1232	SAOUHSC_02004		-1.90666	3.54243e-10	essential	-1.47028	0.00173322	essential	0.391513	1
sgRNA1233	SAOUHSC_02005	mutY	0.589433	1		0.0397062	1		-0.529409	1
sgRNA1234	SAOUHSC_02006		0.264876	1		-0.0697757	1		-0.311342	1
sgRNA1235	SAOUHSC_02007		-0.319	1		0.034639	1		0.339672	1
sgRNA1236	SAOUHSC_02011	recX	-1.02628	1		-0.762052	1		0.253492	1
sgRNA1237	SAOUHSC_02012	sgtB	0.544826	1		-0.136629	1		-0.655133	1
sgRNA1238	SAOUHSC_02013		0.600431	1		0.309602	1		-0.246938	1
sgRNA1239	SAOUHSC_02014		0.359985	1		0.103459	1		-0.220435	1
sgRNA1240	SAOUHSC_02015		-0.134672	1		-0.103352	1		0.0265575	1
sgRNA1241	SAOUHSC_02018		-0.0126152	1		0.0785698	1		0.087332	1
sgRNA1242	SAOUHSC_02023		0.43589	1		0.254787	1		-0.163974	1
sgRNA1243	SAOUHSC_02044		-0.0917603	1		0.0532557	1		0.135783	1
sgRNA1244	SAOUHSC_02050		0.176379	1		0.11537	1		-0.0570543	1
sgRNA1245	SAOUHSC_02053		0.0485779	1		0.118032	1		0.0657315	1
sgRNA1246	SAOUHSC_02058		-0.0431065	1		0.0939548	1		0.126202	1
sgRNA1247	SAOUHSC_02062		0.148503	1		0.234456	1		0.0772218	1
sgRNA1248	SAOUHSC_02068		-0.300893	1		0.0102991	1		0.223391	1
sgRNA1249	SAOUHSC_02071		0.0310386	1		0.2452	1		0.169089	1
sgRNA1250	SAOUHSC_02080		-0.0897639	1		-0.0971151	1		-0.00590819	1
sgRNA1251	SAOUHSC_02083		0.186465	1		0.0707725	1		-0.0947541	1
sgRNA1252	SAOUHSC_02084		0.0641992	1		-0.460924	1		-0.433081	1
sgRNA1253	SAOUHSC_02086		-0.189837	1		-0.0434181	1		0.135966	1
sgRNA1254	SAOUHSC_02088		0.0633204	1		0.123462	1		0.0524064	1
sgRNA1255	SAOUHSC_02089	int	0.795479	1		0.259941	1		-0.486145	1
sgRNA1256	SAOUHSC_02093		0.433432	1		0.125364	1		-0.285405	1
sgRNA1257	SAOUHSC_02095	ptpA	-0.10708	1		0.145687	1		0.200147	1
sgRNA1258	SAOUHSC_02097		0.324993	1		0.0704468	1		-0.238076	1
sgRNA1259	SAOUHSC_02101	vraU	-0.0557966	1		0.0288891	1		0.0734232	1
sgRNA1260	SAOUHSC_02102	map	-6.76786	1.54127e-17	essential	-5.83958	1.98031e-34	essential	0.363862	1
sgRNA1261	SAOUHSC_02103		0.559228	1		0.371892	1		-0.140468	1
sgRNA1262	SAOUHSC_02104		0.029337	1		-0.011384	1		-0.0328094	1
sgRNA1263	SAOUHSC_02105		-0.110051	1		-0.0425291	1		0.055598	1
sgRNA1264	SAOUHSC_02107	murT	-10.0633	5.27835e-12	essential	-10.8399	1.49163e-14	essential	-0.00440912	1
sgRNA1265	SAOUHSC_02108	ftnA	-0.138163	1		-0.242308	1		-0.0898145	1
sgRNA1266	SAOUHSC_02109		0.426435	1		-0.00837128	1		-0.364662	1
sgRNA1267	SAOUHSC_02110		-0.441507	1		-0.809957	1		-0.293281	1
sgRNA1268	SAOUHSC_02111	dinP	0.17831	1		0.242918	1		0.0560351	1
sgRNA1269	SAOUHSC_02112		0.459132	1		0.047376	1		-0.345668	1
sgRNA1270	SAOUHSC_02114	dgkB	-3.17301	0.0020127	essential	-4.66122	1.1169e-11	essential	-0.412813	1
sgRNA1271	SAOUHSC_02118	gatC	-11.0735	9.36818e-15	essential	-10.8986	9.22668e-15	essential	-0.00347535	1
sgRNA1272	SAOUHSC_02119	putP	0.13589	1		-1.00049	1		-0.776194	1
sgRNA1273	SAOUHSC_02121		-3.41602	3.92624e-28	essential	-0.0658254	1		3.33776	3.77451e-20	yes
sgRNA1274	SAOUHSC_02124	pcrB	-4.82804	3.72571e-22	essential	-5.663	1.38274e-33	essential	-0.450791	1
sgRNA1275	SAOUHSC_02125	hisR	-0.432425	1		-2.31544	6.75664e-06	essential	-1.79507	0.205227
sgRNA1276	SAOUHSC_02126	purB	0.341302	1		-9.93608	7.78083e-13	essential	-10.4968	1.30455e-12	yes
sgRNA1277	SAOUHSC_02127		0.247234	1		0.112515	1		-0.113139	1
sgRNA1278	SAOUHSC_02131		0.110148	1		0.0928863	1		-0.0142515	1
sgRNA1279	SAOUHSC_02133	pncB	-8.84903	4.47333e-09	essential	-10.295	5.67408e-13	essential	-0.00482637	1
sgRNA1280	SAOUHSC_02134	nos	0.116531	1		-0.0151657	1		-0.115011	1
sgRNA1281	SAOUHSC_02136		0.113997	1		-0.0564437	1		-0.135298	1
sgRNA1282	SAOUHSC_02137	sdcS	0.265168	1		-0.257198	1		-0.466821	1
sgRNA1283	SAOUHSC_02138		-0.0302508	1		0.31375	1		0.312921	1
sgRNA1284	SAOUHSC_02139	pncA	1.45037	0.477463		-5.54835	1.60041e-13	essential	-7.05448	4.87672e-18	yes
sgRNA1285	SAOUHSC_02140	ppaC	-7.07194	1.1224e-18	essential	-6.12394	3.49295e-31	essential	0.337423	1
sgRNA1286	SAOUHSC_02141		-0.354522	1		0.0844515	1		0.386985	1
sgRNA1287	SAOUHSC_02142	aldH	-0.0975398	1		-0.267211	1		-0.135567	1
sgRNA1288	SAOUHSC_02143		-2.97007	7.62978e-14	essential	-1.02224	1		1.88176	0.0362161	yes
sgRNA1289	SAOUHSC_02144		0.160186	1		-0.0151319	1		-0.161034	1
sgRNA1290	SAOUHSC_02146		-0.187131	1		-0.260168	1		-0.0526619	1
sgRNA1291	SAOUHSC_02148		-0.431326	1		-0.217365	1		0.192964	1
sgRNA1292	SAOUHSC_02149		-0.116134	1		0.146678	1		0.226096	1
sgRNA1293	SAOUHSC_02150		-0.148987	1		0.215936	1		0.268011	1
sgRNA1294	SAOUHSC_02155	pmtR	-6.02957	5.48251e-09	essential	-7.16837	7.64023e-13	essential	-0.162169	1
sgRNA1295	SAOUHSC_02156		-0.268671	1		0.268257	1		0.478048	1
sgRNA1296	SAOUHSC_02158	aspB	0.00553467	1		-5.10909	4.90135e-31	essential	-5.10185	6.36532e-26	yes
sgRNA1297	SAOUHSC_02161	eap/map	0.0344914	1		0.0898078	1		0.0504641	1
sgRNA1298	SAOUHSC_02163		-0.0478005	1		0.250989	1		0.232826	1
sgRNA1299	SAOUHSC_02165		-0.00413149	1		-0.0258932	1		-0.0182836	1
sgRNA1300	SAOUHSC_02166		-0.390584	1		0.0924239	1		0.413174	1
sgRNA1301	SAOUHSC_02167	scn	-0.0310908	1		-0.0722241	1		-0.0343826	1
sgRNA1302	SAOUHSC_02169	chp	0.079799	1		0.109179	1		0.0245394	1
sgRNA1303	SAOUHSC_02171	sak	-0.0230793	1		0.183776	1		0.170137	1
sgRNA1304	SAOUHSC_02173	ami	0.220078	1		-0.0463307	1		-0.240824	1
sgRNA1305	SAOUHSC_02174		0.746542	1		-0.0845538	1		-0.540885	1
sgRNA1306	SAOUHSC_02175		-2.03901	5.01155e-07	essential	-1.01253	1		0.963947	1
sgRNA1307	SAOUHSC_02176		0.0428536	1		0.121194	1		0.069044	1
sgRNA1308	SAOUHSC_02177		-0.0300647	1		0.110518	1		0.126087	1
sgRNA1309	SAOUHSC_02178		-0.0288827	1		0.0125988	1		0.035609	1
sgRNA1310	SAOUHSC_02179		0.196794	1		0.125124	1		-0.0598978	1
sgRNA1311	SAOUHSC_02180		0.299667	1		-0.000681154	1		-0.253387	1
sgRNA1312	SAOUHSC_02181		-0.188649	1		0.14113	1		0.258642	1
sgRNA1313	SAOUHSC_02182		0.256811	1		0.0157926	1		-0.189387	1
sgRNA1314	SAOUHSC_02183		-0.122931	1		0.0759345	1		0.163802	1
sgRNA1315	SAOUHSC_02184		0.253915	1		-0.0605673	1		-0.277531	1
sgRNA1316	SAOUHSC_02185		-0.0516085	1		0.119807	1		0.149308	1
sgRNA1317	SAOUHSC_02186		-0.187439	1		-0.13014	1		0.0466769	1
sgRNA1318	SAOUHSC_02187		0.154173	1		0.0512931	1		-0.0879995	1
sgRNA1319	SAOUHSC_02188		0.0892896	1		0.161586	1		0.0613121	1
sgRNA1320	SAOUHSC_02189		0.108267	1		-0.00728717	1		-0.100224	1
sgRNA1321	SAOUHSC_02190		0.287	1		0.093667	1		-0.171792	1
sgRNA1322	SAOUHSC_02191		-0.0636705	1		0.0684543	1		0.121146	1
sgRNA1323	SAOUHSC_02193		0.191266	1		0.0562701	1		-0.116524	1
sgRNA1324	SAOUHSC_02194		0.279685	1		0.0529963	1		-0.215209	1
sgRNA1325	SAOUHSC_02195		0.105214	1		0.0890541	1		-0.014093	1
sgRNA1326	SAOUHSC_02196		-0.17203	1		0.0361401	1		0.144658	1
sgRNA1327	SAOUHSC_02197		0.208285	1		0.0709504	1		-0.123992	1
sgRNA1328	SAOUHSC_02198		-0.0870525	1		-0.0093703	1		0.0681284	1
sgRNA1329	SAOUHSC_02199		0.248623	1		-0.215056	1		-0.40741	1
sgRNA1330	SAOUHSC_02200		0.338177	1		-0.0349251	1		-0.337798	1
sgRNA1331	SAOUHSC_02202		0.151197	1		-0.00383677	1		-0.135166	1
sgRNA1332	SAOUHSC_02203		0.0897282	1		0.0662477	1		-0.0215621	1
sgRNA1333	SAOUHSC_02204		0.0882136	1		0.0984672	1		0.0101523	1
sgRNA1334	SAOUHSC_02205		0.0673084	1		0.104732	1		0.0284158	1
sgRNA1335	SAOUHSC_02206		0.0324774	1		0.0594122	1		0.0228605	1
sgRNA1336	SAOUHSC_02208		0.27864	1		0.598678	1		0.231422	1
sgRNA1337	SAOUHSC_02211		0.079221	1		0.0490423	1		-0.0278542	1
sgRNA1338	SAOUHSC_02215		0.0320175	1		0.0140882	1		-0.0186975	1
sgRNA1339	SAOUHSC_02216		-0.13921	1		0.12478	1		0.22089	1
sgRNA1340	SAOUHSC_02217		-2.39076	2.53279e-09	essential	-1.16701	1		1.15165	1
sgRNA1341	SAOUHSC_02218		0.333888	1		-0.107402	1		-0.413703	1
sgRNA1342	SAOUHSC_02220		0.165262	1		0.100371	1		-0.0569306	1
sgRNA1343	SAOUHSC_02225		-0.002726	1		-0.0641415	1		-0.0495955	1
sgRNA1344	SAOUHSC_02226		0.015483	1		-0.0463079	1		-0.0487415	1
sgRNA1345	SAOUHSC_02229		-0.53302	1		0.109219	1		0.552451	1
sgRNA1346	SAOUHSC_02231		0.0940503	1		0.261841	1		0.109695	1
sgRNA1347	SAOUHSC_02232		0.00608845	1		0.443564	1		0.261605	1
sgRNA1348	SAOUHSC_02234		0.0970224	1		0.105292	1		0.00959342	1
sgRNA1349	SAOUHSC_02235		-0.0725314	1		-0.0962838	1		-0.0143941	1
sgRNA1350	SAOUHSC_02239	int3	0.164005	1		0.0830319	1		-0.0737423	1
sgRNA1351	SAOUHSC_02243	lukH	-0.664646	1		-0.102179	1		0.521179	1
sgRNA1352	SAOUHSC_02244		0.0579016	1		0.010793	1		-0.0393796	1
sgRNA1353	SAOUHSC_02246	fhuD1	0.217107	1		0.148404	1		-0.0628182	1
sgRNA1354	SAOUHSC_02247	ktrB	0.801638	1		0.191341	1		-0.509984	1
sgRNA1355	SAOUHSC_02248		-0.126698	1		0.0567845	1		0.142768	1
sgRNA1356	SAOUHSC_02249		-0.436438	1		0.225458	1		0.6269	1
sgRNA1357	SAOUHSC_02250		0.294456	1		0.114432	1		-0.165574	1
sgRNA1358	SAOUHSC_02251		-0.168382	1		-0.0897329	1		0.0634859	1
sgRNA1359	SAOUHSC_02252		0.190233	1		-0.00886674	1		-0.181324	1
sgRNA1360	SAOUHSC_02255	groES	-6.75659	5.91302e-09	essential	-6.6988	2.58373e-14	essential	0.0243946	1
sgRNA1361	SAOUHSC_02256		0.488455	1		0.329087	1		-0.137986	1
sgRNA1362	SAOUHSC_02257	sdrH	0.130504	1		0.217631	1		0.0766831	1
sgRNA1363	SAOUHSC_02258		-0.134487	1		0.376047	1		0.441683	1
sgRNA1364	SAOUHSC_02259		0.0649694	1		0.257233	1		0.169704	1
sgRNA1365	SAOUHSC_02261	agrB	0.307165	1		0.286947	1		-0.0177541	1
sgRNA1366	SAOUHSC_02265	agrA	0.125602	1		0.0639302	1		-0.0487628	1
sgRNA1367	SAOUHSC_02268	scrB	-0.535862	1		-0.372133	1		0.126613	1
sgRNA1368	SAOUHSC_02269	scrR	-0.162192	1		0.0337371	1		0.17236	1
sgRNA1369	SAOUHSC_02270	nrgA	-0.0712577	1		-0.0877415	1		-0.0151065	1
sgRNA1370	SAOUHSC_02272		-0.141275	1		-0.0709325	1		0.0556565	1
sgRNA1371	SAOUHSC_02273	rex	-2.78423	2.12919e-08	essential	-1.54666	0.00472455	essential	1.11496	1
sgRNA1372	SAOUHSC_02274	vga	-0.323445	1		-0.212668	1		0.0936588	1
sgRNA1373	SAOUHSC_02276		0.0431703	1		-0.0211253	1		-0.0570743	1
sgRNA1374	SAOUHSC_02280	tsaE	-7.49376	1.70727e-09	essential	-7.66917	5.34581e-11	essential	0.000743034	1
sgRNA1375	SAOUHSC_02281	ilvD	0.0823408	1		-0.276402	1		-0.232891	1
sgRNA1376	SAOUHSC_02284	ilvC	0.0214449	1		-0.193154	1		-0.189506	1
sgRNA1377	SAOUHSC_02290		0.497224	1		0.0867452	1		-0.350853	1
sgRNA1378	SAOUHSC_02294		-0.288075	1		-0.107374	1		0.150127	1
sgRNA1379	SAOUHSC_02297		0.0157713	1		0.011231	1		-0.00418382	1
sgRNA1380	SAOUHSC_02300	rsbV	-0.291878	1		0.22028	1		0.443169	1
sgRNA1381	SAOUHSC_02302		-0.218006	1		0.0109378	1		0.196648	1
sgRNA1382	SAOUHSC_02304	mazE	-0.17608	1		0.197343	1		0.345106	1
sgRNA1383	SAOUHSC_02309		-2.31642	3.57487e-08	essential	-0.960332	1		1.28148	1
sgRNA1384	SAOUHSC_02313		-0.0537567	1		-0.679214	1		-0.317715	1
sgRNA1385	SAOUHSC_02314	kdpD	0.132815	1		0.170734	1		0.0330105	1
sgRNA1386	SAOUHSC_02316	cshA	0.0897027	1		-0.50846	1		-0.519568	1
sgRNA1387	SAOUHSC_02318	ddl	-7.64184	2.16407e-06	essential	-8.41218	4.36397e-08	essential	-0.00379206	1
sgRNA1388	SAOUHSC_02319	rodA	0.292032	1		-0.101552	1		-0.328358	1
sgRNA1389	SAOUHSC_02320		-0.400751	1		0.0652593	1		0.336404	1
sgRNA1390	SAOUHSC_02322		0.30179	1		-0.0785376	1		-0.287182	1
sgRNA1391	SAOUHSC_02323	cls2	0.501505	1		-0.181545	1		-0.525771	1
sgRNA1392	SAOUHSC_02327	yidC	-9.14803	8.60453e-10	essential	-10.1342	1.38585e-12	essential	-0.00441104	1
sgRNA1393	SAOUHSC_02331	tenA	0.118781	1		0.185747	1		0.0487217	1
sgRNA1394	SAOUHSC_02332		0.72863	1		0.0812114	1		-0.382201	1
sgRNA1395	SAOUHSC_02333	sceD	0.0456018	1		0.197463	1		0.139061	1
sgRNA1396	SAOUHSC_02334	ssbB	0.00156807	1		0.130524	1		0.104692	1
sgRNA1397	SAOUHSC_02335	ywpF	-0.123343	1		-0.19326	1		-0.0627316	1
sgRNA1398	SAOUHSC_02337	murA1	-1.77041	0.00158862	essential	-0.844105	1		0.848635	1
sgRNA1399	SAOUHSC_02338		0.174267	1		0.0392893	1		-0.108707	1
sgRNA1400	SAOUHSC_02339		-0.233018	1		0.2328	1		0.397528	1
sgRNA1401	SAOUHSC_02343	atpG	-1.45906	0.577952		-0.626749	1		0.669041	1
sgRNA1402	SAOUHSC_02347	atpF	-2.02233	0.0538425		-0.325906	1		1.56448	1
sgRNA1403	SAOUHSC_02355		-0.348996	1		-0.434565	1		-0.0555323	1
sgRNA1404	SAOUHSC_02357		-4.01316	1.38637e-10	essential	-4.37462	1.37213e-16	essential	-0.135638	1
sgRNA1405	SAOUHSC_02360	tdk	-9.63946	3.07437e-11	essential	-6.82022	1.43065e-08	essential	0.149221	1
sgRNA1406	SAOUHSC_02361	rpmE2	-0.402869	1		-4.80754	0.0381618	essential	-0.00442478	1
sgRNA1407	SAOUHSC_02362	rho	0.343157	1		-0.313125	1		-0.605889	1
sgRNA1408	SAOUHSC_02363		0.270282	1		0.0590376	1		-0.195168	1
sgRNA1409	SAOUHSC_02365	murA2	0.0912182	1		0.867014	1		0.209843	1
sgRNA1410	SAOUHSC_02366	fbaA	-3.75292	2.80269e-09	essential	-0.586404	1		3.11168	0.000108811	yes
sgRNA1411	SAOUHSC_02367		0.170127	1		0.611777	1		0.2073	1
sgRNA1412	SAOUHSC_02368	pyrG	-9.74304	9.48097e-12	essential	-1.81943	0.000116176	essential	7.48776	5.2875e-06	yes
sgRNA1413	SAOUHSC_02369	rpoE	-3.86767	5.26156e-05	essential	-0.00406094	1		3.82316	0.000536595	yes
sgRNA1414	SAOUHSC_02370		0.22297	1		0.284279	1		0.0487431	1
sgRNA1415	SAOUHSC_02371	coaA	-8.98309	8.92862e-10	essential	-3.98467	1.08959e-14	essential	3.54844	0.281813
sgRNA1416	SAOUHSC_02372		-0.378206	1		0.140911	1		0.424606	1
sgRNA1417	SAOUHSC_02374	hmrA	-0.181243	1		-0.504631	1		-0.226982	1
sgRNA1418	SAOUHSC_02375	luxS	0.563695	1		0.329982	1		-0.188989	1
sgRNA1419	SAOUHSC_02377	pdp	-0.127638	1		-2.73995	0.213053		-1.45144	1
sgRNA1420	SAOUHSC_02378		0.428335	1		0.100862	1		-0.296931	1
sgRNA1421	SAOUHSC_02379	deoC2	-0.042089	1		0.032301	1		0.0706713	1
sgRNA1422	SAOUHSC_02380	deoD	0.522036	1		0.0971898	1		-0.346576	1
sgRNA1423	SAOUHSC_02381	dps	-0.237503	1		0.133744	1		0.340605	1
sgRNA1424	SAOUHSC_02382		-0.123518	1		-0.00408419	1		0.0996129	1
sgRNA1425	SAOUHSC_02383		0.396787	1		-0.15584	1		-0.311394	1
sgRNA1426	SAOUHSC_02386		-1.84422	0.0109692	essential	-0.370494	1		1.37738	1
sgRNA1427	SAOUHSC_02387		0.206136	1		0.142374	1		-0.0400044	1
sgRNA1428	SAOUHSC_02388	czrA	0.17132	1		0.0999133	1		-0.0588663	1
sgRNA1429	SAOUHSC_02390		0.0984665	1		0.164104	1		0.0587728	1
sgRNA1430	SAOUHSC_02391		0.400767	1		-0.00184489	1		-0.351401	1
sgRNA1431	SAOUHSC_02393		0.00821228	1		0.0226899	1		0.0106486	1
sgRNA1432	SAOUHSC_02394		-0.144889	1		-0.043564	1		0.0863983	1
sgRNA1433	SAOUHSC_02396		-0.1913	1		0.000435037	1		0.1518	1
sgRNA1434	SAOUHSC_02397		0.12925	1		0.0101197	1		-0.102947	1
sgRNA1435	SAOUHSC_02399	glmS	-8.65181	3.70964e-09	essential	-0.707878	1		7.72723	2.39668e-06	yes
sgRNA1436	SAOUHSC_02400	mtlF	0.0885285	1		-0.299242	1		-0.3574	1
sgRNA1437	SAOUHSC_02401	mtlR	0.20023	1		0.300078	1		0.0732486	1
sgRNA1438	SAOUHSC_02402	mtlA	0.0824232	1		-0.0570936	1		-0.125493	1
sgRNA1439	SAOUHSC_02404	fmtB	0.229321	1		0.277935	1		0.038439	1
sgRNA1440	SAOUHSC_02407	dacA	0.758668	1		0.163401	1		-0.561609	1
sgRNA1441	SAOUHSC_02409	rocF	0.142845	1		0.119453	1		-0.0218289	1
sgRNA1442	SAOUHSC_02411		-0.0746209	1		-0.155173	1		-0.0710915	1
sgRNA1443	SAOUHSC_02412		-6.21555	1.70727e-09	essential	-5.66449	1.43358e-13	essential	0.11807	1
sgRNA1444	SAOUHSC_02416		0.0823691	1		-0.0539915	1		-0.125923	1
sgRNA1445	SAOUHSC_02417	salA	0.349055	1		-0.0989741	1		-0.367361	1
sgRNA1446	SAOUHSC_02418	lmrS	0.285378	1		0.0297489	1		-0.225598	1
sgRNA1447	SAOUHSC_02420	sdrM	0.111831	1		-0.0946922	1		-0.181764	1
sgRNA1448	SAOUHSC_02424		-0.247376	1		-0.0773965	1		0.157748	1
sgRNA1449	SAOUHSC_02425		0.16928	1		-0.0991268	1		-0.239263	1
sgRNA1450	SAOUHSC_02426		0.170583	1		0.0628015	1		-0.0978155	1
sgRNA1451	SAOUHSC_02430	htsA	0.0447324	1		-7.45603	2.26329e-22	essential	-7.50296	5.56265e-21	yes
sgRNA1452	SAOUHSC_02432		0.322445	1		-0.00462128	1		-0.303286	1
sgRNA1453	SAOUHSC_02434	sfnaB	0.171083	1		0.165412	1		-0.00531891	1
sgRNA1454	SAOUHSC_02435	sfnaA	-0.238985	1		0.132694	1		0.320171	1
sgRNA1455	SAOUHSC_02436	sfnaD	0.419848	1		-0.0142788	1		-0.400315	1
sgRNA1456	SAOUHSC_02437		-0.157288	1		-0.000552614	1		0.141691	1
sgRNA1457	SAOUHSC_02443	amaP	-0.126523	1		0.0859268	1		0.181466	1
sgRNA1458	SAOUHSC_02444	opuD2	0.535804	1		0.443247	1		-0.090708	1
sgRNA1459	SAOUHSC_02445		-0.321908	1		0.153885	1		0.437635	1
sgRNA1460	SAOUHSC_02447		0.0596321	1		0.0759102	1		0.0151391	1
sgRNA1461	SAOUHSC_02448		0.0311198	1		-0.0346547	1		-0.0530603	1
sgRNA1462	SAOUHSC_02449	lacG	0.363025	1		0.212784	1		-0.137506	1
sgRNA1463	SAOUHSC_02450	lacE	0.348536	1		0.0271076	1		-0.267118	1
sgRNA1464	SAOUHSC_02451	lacF	0.121062	1		-0.121638	1		-0.153616	1
sgRNA1465	SAOUHSC_02452	lacD	-0.207597	1		-0.30451	1		-0.0857252	1
sgRNA1466	SAOUHSC_02453	lacC	0.10196	1		-0.0273926	1		-0.108439	1
sgRNA1467	SAOUHSC_02454	lacB	0.019843	1		0.0801002	1		0.0531947	1
sgRNA1468	SAOUHSC_02455	lacA	0.476769	1		0.0807189	1		-0.372674	1
sgRNA1469	SAOUHSC_02456	lacR	0.798231	1		0.063773	1		-0.685316	1
sgRNA1470	SAOUHSC_02457	cobB	-0.0155729	1		-0.106974	1		-0.0809717	1
sgRNA1471	SAOUHSC_02458		-0.355457	1		-0.445975	1		-0.0726356	1
sgRNA1472	SAOUHSC_02459		0.364463	1		0.0945176	1		-0.255107	1
sgRNA1473	SAOUHSC_02460		-0.172217	1		-0.18922	1		-0.0127471	1
sgRNA1474	SAOUHSC_02461		-0.0473258	1		0.131168	1		0.154417	1
sgRNA1475	SAOUHSC_02463	hysA	-0.108654	1		0.086359	1		0.172481	1
sgRNA1476	SAOUHSC_02464		0.0434112	1		-0.100309	1		-0.127426	1
sgRNA1477	SAOUHSC_02465		-0.118585	1		0.0324971	1		0.136658	1
sgRNA1478	SAOUHSC_02466		0.138	1		0.0957298	1		-0.0379108	1
sgRNA1479	SAOUHSC_02468	budB	0.0147566	1		0.175781	1		0.141094	1
sgRNA1480	SAOUHSC_02469		0.266516	1		-0.0335319	1		-0.283654	1
sgRNA1481	SAOUHSC_02470		0.139053	1		-0.0168169	1		-0.136826	1
sgRNA1482	SAOUHSC_02471		0.266301	1		0.385675	1		0.0939423	1
sgRNA1483	SAOUHSC_02474		-0.209396	1		-0.0349938	1		0.157053	1
sgRNA1484	SAOUHSC_02475		0.32169	1		-0.00913743	1		-0.310531	1
sgRNA1485	SAOUHSC_02476		0.0749495	1		0.167758	1		0.0819924	1
sgRNA1486	SAOUHSC_02478	rplM	-10.7653	7.48126e-14	essential	-11.3784	3.49482e-16	essential	-0.00438643	1
sgRNA1487	SAOUHSC_02483	cbiO	-0.20103	1		-0.314711	1		-0.0944246	1
sgRNA1488	SAOUHSC_02489	infA	-5.3357	0.00883685	essential	-5.69969	0.00304151	essential	-0.0026202	1
sgRNA1489	SAOUHSC_02512	rplC
sgRNA1490	SAOUHSC_02515		-0.337139	1		0.14947	1		0.447052	1
sgRNA1491	SAOUHSC_02516	pbuG	0.427876	1		0.0594549	1		-0.337749	1
sgRNA1492	SAOUHSC_02519		0.0499163	1		0.0567027	1		0.00651143	1
sgRNA1493	SAOUHSC_02520	glcU	-0.291582	1		-0.259656	1		0.0291966	1
sgRNA1494	SAOUHSC_02522		0.127729	1		0.184098	1		0.0445026	1
sgRNA1495	SAOUHSC_02523		-1.31013	0.798666		-2.85976	2.95032e-16	essential	-1.42578	1
sgRNA1496	SAOUHSC_02524		-0.696869	1		-2.10773	4.2728e-11	essential	-1.36177	1
sgRNA1497	SAOUHSC_02525		0.89097	1		0.0954711	1		-0.723812	1
sgRNA1498	SAOUHSC_02527	femX	-5.13667	0.0097186	essential	-8.50917	2.51933e-08	essential	-0.00522189	1
sgRNA1499	SAOUHSC_02528		-0.00600409	1		0.103003	1		0.0839016	1
sgRNA1500	SAOUHSC_02529		0.378902	1		-0.109523	1		-0.408703	1
sgRNA1501	SAOUHSC_02530		0.287234	1		-0.044413	1		-0.284328	1
sgRNA1502	SAOUHSC_02531		0.0835856	1		0.0194439	1		-0.0583606	1
sgRNA1503	SAOUHSC_02532	sarV	0.162805	1		0.10631	1		-0.0492256	1
sgRNA1504	SAOUHSC_02533		0.488191	1		0.145879	1		-0.286942	1
sgRNA1505	SAOUHSC_02535		0.0564393	1		0.329867	1		0.224944	1
sgRNA1506	SAOUHSC_02536	moaA	0.0508476	1		-0.0322452	1		-0.0761573	1
sgRNA1507	SAOUHSC_02542	moeA	-0.748638	1		-0.251978	1		0.454823	1
sgRNA1508	SAOUHSC_02543	moaC	-0.290404	1		0.0675493	1		0.319602	1
sgRNA1509	SAOUHSC_02545	moeB	0.302713	1		0.16517	1		-0.130161	1
sgRNA1510	SAOUHSC_02547	modB	-0.119946	1		0.243663	1		0.273226	1
sgRNA1511	SAOUHSC_02549	modA	0.109611	1		0.150698	1		0.0342286	1
sgRNA1512	SAOUHSC_02550	fdhD	0.0231033	1		0.168412	1		0.129549	1
sgRNA1513	SAOUHSC_02552	bioY	0.266209	1		-0.00368134	1		-0.242142	1
sgRNA1514	SAOUHSC_02553		0.275791	1		0.347472	1		0.0623261	1
sgRNA1515	SAOUHSC_02554	fhuD2	0.231788	1		0.0664933	1		-0.154607	1
sgRNA1516	SAOUHSC_02555	ydbM	0.172216	1		0.0146164	1		-0.135116	1
sgRNA1517	SAOUHSC_02556		0.113328	1		0.112656	1		-0.000922184	1
sgRNA1518	SAOUHSC_02557		0.50943	1		0.393385	1		-0.0982079	1
sgRNA1519	SAOUHSC_02558	ureA	0.264876	1		0.131938	1		-0.12274	1
sgRNA1520	SAOUHSC_02559	ureB	-0.243507	1		0.277525	1		0.487345	1
sgRNA1521	SAOUHSC_02561	ureC	-0.437123	1		0.23678	1		0.502651	1
sgRNA1522	SAOUHSC_02562	ureE	-0.110498	1		0.196966	1		0.275862	1
sgRNA1523	SAOUHSC_02563	ureF	-0.0744124	1		0.0750668	1		0.130619	1
sgRNA1524	SAOUHSC_02564	ureG	0.0861854	1		-0.103964	1		-0.167614	1
sgRNA1525	SAOUHSC_02565	ureD	0.167374	1		-0.159664	1		-0.281035	1
sgRNA1526	SAOUHSC_02566	sarR	0.478564	1		0.409545	1		-0.0603626	1
sgRNA1527	SAOUHSC_02567		0.169354	1		0.219922	1		0.0316414	1
sgRNA1528	SAOUHSC_02568		0.108644	1		0.0635206	1		-0.0400065	1
sgRNA1529	SAOUHSC_02570		-1.1194	1		-0.397979	1		0.616663	1
sgRNA1530	SAOUHSC_02571	ssaA	-2.06482	0.00363551	essential	-0.0601636	1		1.95344	0.07405
sgRNA1531	SAOUHSC_02572		0.0911476	1		0.0932936	1		0.00226975	1
sgRNA1532	SAOUHSC_02574		0.032701	1		0.10728	1		0.0628218	1
sgRNA1533	SAOUHSC_02575		0.00699217	1		-0.000444918	1		-0.00685666	1
sgRNA1534	SAOUHSC_02576		0.0386801	1		0.314992	1		0.151488	1
sgRNA1535	SAOUHSC_02577		0.17834	1		-0.0850105	1		-0.23288	1
sgRNA1536	SAOUHSC_02579		-0.139726	1		0.070158	1		0.174434	1
sgRNA1537	SAOUHSC_02580		0.123628	1		0.129935	1		0.00601272	1
sgRNA1538	SAOUHSC_02582	fdhA	0.0925401	1		0.192726	1		0.0832177	1
sgRNA1539	SAOUHSC_02584		0.332091	1		0.156145	1		-0.160781	1
sgRNA1540	SAOUHSC_02585		0.186051	1		-0.0295414	1		-0.191581	1
sgRNA1541	SAOUHSC_02586		0.510568	1		0.0693449	1		-0.395737	1
sgRNA1542	SAOUHSC_02587	spdB	0.187053	1		0.106309	1		-0.0616869	1
sgRNA1543	SAOUHSC_02588		0.120294	1		0.19894	1		0.0631031	1
sgRNA1544	SAOUHSC_02589		0.249542	1		-0.620916	1		-0.8496	1
sgRNA1545	SAOUHSC_02590		0.461779	1		-0.79101	1		-1.20239	1
sgRNA1546	SAOUHSC_02591		-0.0273278	1		-0.0687726	1		-0.031719	1
sgRNA1547	SAOUHSC_02595		-0.280982	1		-0.0135123	1		0.201999	1
sgRNA1548	SAOUHSC_02596		0.737119	1		0.191468	1		-0.383644	1
sgRNA1549	SAOUHSC_02597	glvC	0.33779	1		-0.0482288	1		-0.289527	1
sgRNA1550	SAOUHSC_02599		0.0045203	1		0.276693	1		0.211754	1
sgRNA1551	SAOUHSC_02600		0.489884	1		-0.1636	1		-0.576633	1
sgRNA1552	SAOUHSC_02601		-0.0873002	1		0.0291337	1		0.092305	1
sgRNA1553	SAOUHSC_02602		-0.0567511	1		0.0658955	1		0.104039	1
sgRNA1554	SAOUHSC_02603		0.741044	1		0.188562	1		-0.469153	1
sgRNA1555	SAOUHSC_02604		0.0189166	1		0.175506	1		0.128414	1
sgRNA1556	SAOUHSC_02605		0.194117	1		0.107886	1		-0.0726199	1
sgRNA1557	SAOUHSC_02607	hutU	0.0657232	1		0.163577	1		0.0839354	1
sgRNA1558	SAOUHSC_02608	hutR	0.299357	1		0.0857232	1		-0.16127	1
sgRNA1559	SAOUHSC_02609	fosB	-0.167035	1		0.0601424	1		0.166107	1
sgRNA1560	SAOUHSC_02610	hutG	-0.104484	1		0.201975	1		0.244503	1
sgRNA1561	SAOUHSC_02611	lyrA	-2.67101	2.48222e-07	essential	-0.0821605	1		2.55711	7.46584e-05	yes
sgRNA1562	SAOUHSC_02612	rpiA	-3.82697	2.10609e-15	essential	-0.361183	1		3.43585	1.25172e-09	yes
sgRNA1563	SAOUHSC_02613		-0.00808966	1		0.209662	1		0.177479	1
sgRNA1564	SAOUHSC_02615		0.191468	1		-0.0847179	1		-0.253885	1
sgRNA1565	SAOUHSC_02618		-0.3004	1		-0.00567585	1		0.22437	1
sgRNA1566	SAOUHSC_02619		0.328803	1		-0.0144752	1		-0.300046	1
sgRNA1567	SAOUHSC_02620		-0.0240416	1		0.20214	1		0.202002	1
sgRNA1568	SAOUHSC_02621	aag	0.170054	1		0.151597	1		-0.0171772	1
sgRNA1569	SAOUHSC_02622	gltS	-0.0508722	1		0.0952819	1		0.135843	1
sgRNA1570	SAOUHSC_02624	corA	-0.433062	1		-0.359031	1		0.0610823	1
sgRNA1571	SAOUHSC_02625		-0.0588259	1		0.11826	1		0.157787	1
sgRNA1572	SAOUHSC_02627		0.0350692	1		0.24253	1		0.181378	1
sgRNA1573	SAOUHSC_02628		-0.0994512	1		-0.127165	1		-0.0133702	1
sgRNA1574	SAOUHSC_02630		-0.151653	1		0.287764	1		0.399951	1
sgRNA1575	SAOUHSC_02631		0.30093	1		0.218704	1		-0.0693319	1
sgRNA1576	SAOUHSC_02634		-0.0864588	1		0.0149861	1		0.0839895	1
sgRNA1577	SAOUHSC_02635	tcaA	-0.149557	1		0.0730025	1		0.19614	1
sgRNA1578	SAOUHSC_02637		0.204927	1		0.056317	1		-0.129393	1
sgRNA1579	SAOUHSC_02638		-0.204877	1		0.0834295	1		0.254689	1
sgRNA1580	SAOUHSC_02639		0.0454364	1		-0.129654	1		-0.155247	1
sgRNA1581	SAOUHSC_02641	htrB	0.337067	1		0.104591	1		-0.2236	1
sgRNA1582	SAOUHSC_02643	hssR	0.0638607	1		0.150872	1		0.0747458	1
sgRNA1583	SAOUHSC_02645		-0.101824	1		0.142309	1		0.210449	1
sgRNA1584	SAOUHSC_02647	mqo	0.310873	1		0.167295	1		-0.101304	1
sgRNA1585	SAOUHSC_02648	lctP2	0.15614	1		0.376818	1		0.160288	1
sgRNA1586	SAOUHSC_02649		-0.017942	1		0.0505721	1		0.0584922	1
sgRNA1587	SAOUHSC_02650		-1.41264	0.081738		-0.148741	1		1.22737	1
sgRNA1588	SAOUHSC_02651	paiA	0.316204	1		0.258286	1		-0.0499876	1
sgRNA1589	SAOUHSC_02652		0.429378	1		0.0663526	1		-0.315492	1
sgRNA1590	SAOUHSC_02653		0.429026	1		0.171954	1		-0.231205	1
sgRNA1591	SAOUHSC_02656		-1.38303	0.65839		-0.532229	1		0.699361	1
sgRNA1592	SAOUHSC_02658		0.197304	1		0.098285	1		-0.0904691	1
sgRNA1593	SAOUHSC_02659		-1.41358	0.801866		-0.109521	1		1.17481	1
sgRNA1594	SAOUHSC_02662		-0.642686	1		0.0352602	1		0.623558	1
sgRNA1595	SAOUHSC_02663		-0.16046	1		0.0505778	1		0.180749	1
sgRNA1596	SAOUHSC_02664		-0.143286	1		0.00297332	1		0.101817	1
sgRNA1597	SAOUHSC_02665		-0.140926	1		-0.154206	1		-0.00255076	1
sgRNA1598	SAOUHSC_02666		-0.0664201	1		-0.0596669	1		0.00605938	1
sgRNA1599	SAOUHSC_02667	gltT	0.13943	1		-0.283862	1		-0.257825	1
sgRNA1600	SAOUHSC_02668		0.786313	1		-0.225908	1		-0.962995	1
sgRNA1601	SAOUHSC_02669	sarZ	0.709639	1		1.28878	0.171731		0.51831	1
sgRNA1602	SAOUHSC_02670		-0.109859	1		0.0521621	1		0.14011	1
sgRNA1603	SAOUHSC_02671	narK	-2.41675	2.33622e-05	essential	-2.2685	7.62076e-07	essential	0.102991	1
sgRNA1604	SAOUHSC_02672		-0.326182	1		-0.139743	1		0.15401	1
sgRNA1605	SAOUHSC_02673		0.203911	1		-0.192239	1		-0.342817	1
sgRNA1606	SAOUHSC_02674		-0.00549277	1		0.0823036	1		0.0604529	1
sgRNA1607	SAOUHSC_02677	nreA	-0.0269545	1		-0.0602932	1		-0.0259821	1
sgRNA1608	SAOUHSC_02680	narH	0.322994	1		0.174425	1		-0.136072	1
sgRNA1609	SAOUHSC_02681	narG	-0.0492636	1		-0.210958	1		-0.137055	1
sgRNA1610	SAOUHSC_02685	nirR	0.02217	1		0.0207005	1		-0.00164798	1
sgRNA1611	SAOUHSC_02686		0.0450961	1		0.0832333	1		0.0346791	1
sgRNA1612	SAOUHSC_02687		0.0376967	1		-0.523658	1		-0.524447	1
sgRNA1613	SAOUHSC_02688		-0.0473002	1		0.196918	1		0.194165	1
sgRNA1614	SAOUHSC_02689		0.232166	1		0.0640053	1		-0.153937	1
sgRNA1615	SAOUHSC_02690		-0.12566	1		-0.566406	1		-0.367502	1
sgRNA1616	SAOUHSC_02692		0.0569726	1		0.188228	1		0.103079	1
sgRNA1617	SAOUHSC_02693		0.0685613	1		0.0495246	1		-0.0147798	1
sgRNA1618	SAOUHSC_02695		0.044048	1		-0.175271	1		-0.207239	1
sgRNA1619	SAOUHSC_02696	fmhA	0.4475	1		0.139305	1		-0.156008	1
sgRNA1620	SAOUHSC_02699	tcyA	0.0115319	1		0.139867	1		0.108929	1
sgRNA1621	SAOUHSC_02701		0.411592	1		0.151499	1		-0.228177	1
sgRNA1622	SAOUHSC_02702		0.0701473	1		0.314922	1		0.160844	1
sgRNA1623	SAOUHSC_02703	gpmA	-0.105037	1		0.254377	1		0.332541	1
sgRNA1624	SAOUHSC_02704		0.000425507	1		0.248366	1		0.188599	1
sgRNA1625	SAOUHSC_02706	sbi	0.0359883	1		-0.448068	1		-0.39422	1
sgRNA1626	SAOUHSC_02708	hlgA	0.430023	1		-0.178365	1		-0.562625	1
sgRNA1627	SAOUHSC_02709	hlgC	0.404035	1		-0.0618313	1		-0.436106	1
sgRNA1628	SAOUHSC_02710	hlgB	0.536303	1		0.069254	1		-0.421954	1
sgRNA1629	SAOUHSC_02716	bioD	0.109681	1		0.239861	1		0.10271	1
sgRNA1630	SAOUHSC_02718		0.320573	1		0.354262	1		0.0225725	1
sgRNA1631	SAOUHSC_02719		-0.00461489	1		-0.174276	1		-0.14614	1
sgRNA1632	SAOUHSC_02722		0.236412	1		0.144535	1		-0.0798987	1
sgRNA1633	SAOUHSC_02723		-0.256288	1		0.215312	1		0.366838	1
sgRNA1634	SAOUHSC_02724		0.131921	1		0.182663	1		0.0412505	1
sgRNA1635	SAOUHSC_02725		-0.118927	1		0.0911305	1		0.176471	1
sgRNA1636	SAOUHSC_02726		-0.00343832	1		-0.125265	1		-0.0848756	1
sgRNA1637	SAOUHSC_02727		-0.0211504	1		-0.153113	1		-0.105266	1
sgRNA1638	SAOUHSC_02728		0.280848	1		0.0931196	1		-0.142055	1
sgRNA1639	SAOUHSC_02729		0.565205	1		-0.153638	1		-0.688909	1
sgRNA1640	SAOUHSC_02731		0.0360138	1		0.0191785	1		-0.0152594	1
sgRNA1641	SAOUHSC_02732		0.0515351	1		0.252558	1		0.173147	1
sgRNA1642	SAOUHSC_02733	kimA	-0.559426	1		-0.0867335	1		0.400018	1
sgRNA1643	SAOUHSC_02734		-0.909541	1		-0.132418	1		0.731851	1
sgRNA1644	SAOUHSC_02736	flp	0.0391591	1		-0.322983	1		-0.295564	1
sgRNA1645	SAOUHSC_02737		0.113758	1		0.0844791	1		-0.0263416	1
sgRNA1646	SAOUHSC_02738		0.139535	1		-0.232785	1		-0.313901	1
sgRNA1647	SAOUHSC_02739		0.229064	1		-0.0104354	1		-0.21469	1
sgRNA1648	SAOUHSC_02740		0.0490593	1		0.150056	1		0.0836739	1
sgRNA1649	SAOUHSC_02744	opuCA	0.311645	1		0.271619	1		-0.032662	1
sgRNA1650	SAOUHSC_02745		0.299745	1		-0.0463242	1		-0.314507	1
sgRNA1651	SAOUHSC_02746		0.326633	1		-0.199261	1		-0.449393	1
sgRNA1652	SAOUHSC_02747		-0.0319036	1		-0.117829	1		-0.0699777	1
sgRNA1653	SAOUHSC_02750		0.0688424	1		0.126717	1		0.0497027	1
sgRNA1654	SAOUHSC_02751	pnbA	0.0839301	1		-0.024329	1		-0.0881817	1
sgRNA1655	SAOUHSC_02752		-0.430878	1		0.167471	1		0.485715	1
sgRNA1656	SAOUHSC_02754		0.326684	1		-0.338631	1		-0.62075	1
sgRNA1657	SAOUHSC_02755		-0.0106008	1		0.111309	1		0.0894529	1
sgRNA1658	SAOUHSC_02757		-1.1667	1		-0.757711	1		0.1964	1
sgRNA1659	SAOUHSC_02758		0.302991	1		0.0251367	1		-0.240908	1
sgRNA1660	SAOUHSC_02759		-0.0707728	1		-0.0798484	1		-0.00775612	1
sgRNA1661	SAOUHSC_02760		-0.299939	1		-0.0143828	1		0.254278	1
sgRNA1662	SAOUHSC_02761		-0.0476679	1		-0.0668509	1		-0.0162129	1
sgRNA1663	SAOUHSC_02767	cntA	0.319687	1		-0.379657	1		-0.580018	1
sgRNA1664	SAOUHSC_02770	cntK	0.0936796	1		0.0610393	1		-0.0285383	1
sgRNA1665	SAOUHSC_02771		0.0476615	1		0.17531	1		0.106502	1
sgRNA1666	SAOUHSC_02772		0.0664271	1		0.26261	1		0.151408	1
sgRNA1667	SAOUHSC_02773		-0.17538	1		0.0642241	1		0.182213	1
sgRNA1668	SAOUHSC_02774		0.149278	1		0.388602	1		0.195457	1
sgRNA1669	SAOUHSC_02776		0.242335	1		0.263401	1		0.0139459	1
sgRNA1670	SAOUHSC_02777		0.189302	1		-0.116467	1		-0.19322	1
sgRNA1671	SAOUHSC_02778		-0.480748	1		-0.550336	1		-0.0575184	1
sgRNA1672	SAOUHSC_02779		0.0328643	1		0.114138	1		0.0700169	1
sgRNA1673	SAOUHSC_02781		0.554404	1		-0.022946	1		-0.499492	1
sgRNA1674	SAOUHSC_02782		-0.0365429	1		0.239549	1		0.247052	1
sgRNA1675	SAOUHSC_02783		0.912746	1		-0.0332462	1		-0.913821	1
sgRNA1676	SAOUHSC_02784		-0.190657	1		0.0502515	1		0.205298	1
sgRNA1677	SAOUHSC_02785		-0.404465	1		-0.090581	1		0.178814	1
sgRNA1678	SAOUHSC_02786		0.0406316	1		0.0147029	1		-0.0285177	1
sgRNA1679	SAOUHSC_02787		0.344046	1		0.333555	1		-0.0102748	1
sgRNA1680	SAOUHSC_02788		0.196688	1		0.0484589	1		-0.135337	1
sgRNA1681	SAOUHSC_02789		-0.0930954	1		0.197461	1		0.262924	1
sgRNA1682	SAOUHSC_02790		0.0586802	1		0.0413609	1		-0.0138347	1
sgRNA1683	SAOUHSC_02791		0.0647627	1		-0.0829191	1		-0.119342	1
sgRNA1684	SAOUHSC_02793	pgcA	-4.14922	1.35778e-13	essential	0.0795442	1		4.21478	2.3895e-12	yes
sgRNA1685	SAOUHSC_02794		-0.191964	1		-0.198374	1		-0.000594184	1
sgRNA1686	SAOUHSC_02795		0.0141986	1		0.196984	1		0.15128	1
sgRNA1687	SAOUHSC_02796		0.125961	1		0.118978	1		-0.00595289	1
sgRNA1688	SAOUHSC_02797		-0.216292	1		0.118956	1		0.297972	1
sgRNA1689	SAOUHSC_02798	sasG	0.312662	1		0.313486	1		-0.00137433	1
sgRNA1690	SAOUHSC_02799	sarT	0.186623	1		-0.0263368	1		-0.17751	1
sgRNA1691	SAOUHSC_02800	sarU	-0.129679	1		0.068313	1		0.177569	1
sgRNA1692	SAOUHSC_02801	gtaB	-4.76547	1.42062e-11	essential	-0.393298	1		4.32625	7.82659e-08	yes
sgRNA1693	SAOUHSC_02802	fnbB	0.516449	1		0.0621315	1		-0.412648	1
sgRNA1694	SAOUHSC_02803	fnbA	-0.0285327	1		0.0648814	1		0.0867162	1
sgRNA1695	SAOUHSC_02805		0.342046	1		0.310193	1		-0.0285637	1
sgRNA1696	SAOUHSC_02806	gntP	0.0218361	1		0.00555649	1		-0.0138649	1
sgRNA1697	SAOUHSC_02809	gntR	-0.110477	1		-0.09989	1		0.0139078	1
sgRNA1698	SAOUHSC_02810		0.143797	1		0.255399	1		0.0988315	1
sgRNA1699	SAOUHSC_02811	relP	0.295692	1		-0.00438878	1		-0.249998	1
sgRNA1700	SAOUHSC_02812		0.349139	1		0.0297944	1		-0.295645	1
sgRNA1701	SAOUHSC_02813		0.201484	1		0.0808983	1		-0.106614	1
sgRNA1702	SAOUHSC_02815		0.0271791	1		0.0584935	1		0.0278516	1
sgRNA1703	SAOUHSC_02816		0.0787454	1		0.0358219	1		-0.0384133	1
sgRNA1704	SAOUHSC_02817		0.392782	1		-0.00774997	1		-0.333876	1
sgRNA1705	SAOUHSC_02818		0.18703	1		0.0407109	1		-0.124243	1
sgRNA1706	SAOUHSC_02819		-0.680894	1		-0.162702	1		0.463464	1
sgRNA1707	SAOUHSC_02820		0.217794	1		0.198504	1		-0.0168947	1
sgRNA1708	SAOUHSC_02822	fbp	0.394824	1		-0.00379426	1		-0.34746	1
sgRNA1709	SAOUHSC_02823		0.212875	1		0.133971	1		-0.0677678	1
sgRNA1710	SAOUHSC_02824	mhqE	-0.179543	1		-0.0438091	1		0.0931713	1
sgRNA1711	SAOUHSC_02825	mhqD	0.540433	1		0.191311	1		-0.310381	1
sgRNA1712	SAOUHSC_02826	mhqR	-0.18462	1		0.27291	1		0.397823	1
sgRNA1713	SAOUHSC_02827		0.383318	1		0.0527984	1		-0.257126	1
sgRNA1714	SAOUHSC_02828		-0.733603	1		0.0512943	1		0.721731	1
sgRNA1715	SAOUHSC_02829	frp	0.0678051	1		0.178104	1		0.0973555	1
sgRNA1716	SAOUHSC_02830	ddh	-0.408646	1		-0.128087	1		0.21289	1
sgRNA1717	SAOUHSC_02831		-0.210619	1		0.0809285	1		0.263243	1
sgRNA1718	SAOUHSC_02832		0.694193	1		0.151758	1		-0.48239	1
sgRNA1719	SAOUHSC_02834	srtA	-0.0175729	1		0.0748474	1		0.0769875	1
sgRNA1720	SAOUHSC_02836		0.0010535	1		-0.249255	1		-0.207116	1
sgRNA1721	SAOUHSC_02838		-0.114472	1		-0.107525	1		0.00487321	1
sgRNA1722	SAOUHSC_02841		0.464865	1		0.232414	1		-0.214418	1
sgRNA1723	SAOUHSC_02842		0.3921	1		0.0788042	1		-0.262832	1
sgRNA1724	SAOUHSC_02843		0.607209	1		0.135104	1		-0.442681	1
sgRNA1725	SAOUHSC_02844		-1.17499	1		-0.339932	1		0.775857	1
sgRNA1726	SAOUHSC_02846		0.993327	1		0.243155	1		-0.66518	1
sgRNA1727	SAOUHSC_02848	glcB	0.170033	1		0.0414151	1		-0.109677	1
sgRNA1728	SAOUHSC_02849	cidC	0.247576	1		0.0530091	1		-0.152493	1
sgRNA1729	SAOUHSC_02851	cidA	-0.0684747	1		0.242944	1		0.227847	1
sgRNA1730	SAOUHSC_02852	cidR	0.544688	1		0.0881587	1		-0.41636	1
sgRNA1731	SAOUHSC_02853		0.282913	1		-0.169462	1		-0.392514	1
sgRNA1732	SAOUHSC_02855		0.292698	1		0.239159	1		-0.0481085	1
sgRNA1733	SAOUHSC_02856		0.356786	1		0.00211041	1		-0.309667	1
sgRNA1734	SAOUHSC_02858		-0.321268	1		0.25439	1		0.504813	1
sgRNA1735	SAOUHSC_02859	mvaA	-6.64223	8.84825e-14	essential	-5.19992	4.07056e-27	essential	0.683796	1
sgRNA1736	SAOUHSC_02860	mvaS	-11.5882	7.86113e-17	essential	-7.28913	4.33025e-21	essential	0.490584	1
sgRNA1737	SAOUHSC_02861		0.268746	1		0.0507947	1		-0.171425	1
sgRNA1738	SAOUHSC_02862	clpL	0.249575	1		0.194236	1		-0.050987	1
sgRNA1739	SAOUHSC_02863		0.353563	1		-0.0815521	1		-0.400804	1
sgRNA1740	SAOUHSC_02864	feoB	1.12843	1		0.347294	1		-0.721007	1
sgRNA1741	SAOUHSC_02865	feoA	0.261178	1		0.482069	1		0.14304	1
sgRNA1742	SAOUHSC_02866	farE	0.0703035	1		0.162884	1		0.0806023	1
sgRNA1743	SAOUHSC_02867	farR	0.10536	1		0.0557623	1		-0.0443692	1
sgRNA1744	SAOUHSC_02869	rocA	0.170511	1		-0.0709784	1		-0.215085	1
sgRNA1745	SAOUHSC_02871		0.137287	1		0.0875144	1		-0.0574993	1
sgRNA1746	SAOUHSC_02872	cwrA	0.09494	1		-0.0906715	1		-0.157832	1
sgRNA1747	SAOUHSC_02873	copA	0.00711205	1		-0.0366697	1		-0.0360313	1
sgRNA1748	SAOUHSC_02874	copZ	-0.465401	1		0.206613	1		0.62642	1
sgRNA1749	SAOUHSC_02876		0.147825	1		0.142146	1		-0.0064025	1
sgRNA1750	SAOUHSC_02882	crtO	-0.167404	1		0.0663102	1		0.203909	1
sgRNA1751	SAOUHSC_02883		0.421063	1		0.264024	1		-0.13764	1
sgRNA1752	SAOUHSC_02885	oatA	0.0449464	1		-0.223705	1		-0.235404	1
sgRNA1753	SAOUHSC_02886		0.0296352	1		0.339123	1		0.136545	1
sgRNA1754	SAOUHSC_02887	isaA	-0.917864	1		-0.406845	1		0.425558	1
sgRNA1755	SAOUHSC_02888		1.17785	0.73272		0.0438992	1		-1.10855	1
sgRNA1756	SAOUHSC_02889		-0.583993	1		-0.123682	1		0.377257	1
sgRNA1757	SAOUHSC_02890		0.00486641	1		0.15335	1		0.105956	1
sgRNA1758	SAOUHSC_02891		0.283326	1		0.184136	1		-0.0838389	1
sgRNA1759	SAOUHSC_02892		0.188378	1		-0.0300477	1		-0.178346	1
sgRNA1760	SAOUHSC_02893		0.0852327	1		-0.475149	1		-0.476318	1
sgRNA1761	SAOUHSC_02896		-0.101673	1		0.218194	1		0.286493	1
sgRNA1762	SAOUHSC_02897	gbaA	0.302913	1		-0.0291665	1		-0.267745	1
sgRNA1763	SAOUHSC_02898	gbaB	-1.85071	0.00037196	essential	-0.33879	1		1.45985	0.794613
sgRNA1764	SAOUHSC_02899		-0.686187	1		0.920831	1		1.5894	0.0250087	yes
sgRNA1765	SAOUHSC_02904		0.349449	1		0.128128	1		-0.202263	1
sgRNA1766	SAOUHSC_02907		0.537334	1		0.0169363	1		-0.471397	1
sgRNA1767	SAOUHSC_02908		0.194571	1		-0.0323251	1		-0.210244	1
sgRNA1768	SAOUHSC_02909	pyrD	-1.39366	0.29133		0.0798876	1		1.4242	1
sgRNA1769	SAOUHSC_02910		0.0046268	1		-0.0575093	1		-0.0564209	1
sgRNA1770	SAOUHSC_02911		0.0548932	1		0.156297	1		0.0889445	1
sgRNA1771	SAOUHSC_02912		-0.197963	1		-0.182159	1		0.0168651	1
sgRNA1772	SAOUHSC_02914		-0.376193	1		0.0727063	1		0.381067	1
sgRNA1773	SAOUHSC_02915		0.0608259	1		0.106093	1		0.0394282	1
sgRNA1774	SAOUHSC_02919	panB	1.36325	0.488774		0.505042	1		-0.75533	1
sgRNA1775	SAOUHSC_02920	panE	0.378628	1		0.0760428	1		-0.277282	1
sgRNA1776	SAOUHSC_02921	budA2	-0.192522	1		-0.0944411	1		0.0905373	1
sgRNA1777	SAOUHSC_02922	ldh2	0.051928	1		-0.00446345	1		-0.0521444	1
sgRNA1778	SAOUHSC_02923		0.441338	1		0.258844	1		-0.157897	1
sgRNA1779	SAOUHSC_02924		0.224998	1		0.131643	1		-0.0855024	1
sgRNA1780	SAOUHSC_02925		0.0773274	1		0.162503	1		0.0765798	1
sgRNA1781	SAOUHSC_02926	fdaB	0.235993	1		0.140813	1		-0.0856194	1
sgRNA1782	SAOUHSC_02927	mqo2	0.103783	1		0.00553895	1		-0.0801591	1
sgRNA1783	SAOUHSC_02928		-0.0981851	1		0.173827	1		0.232822	1
sgRNA1784	SAOUHSC_02929		-0.0897032	1		-0.0639925	1		0.0236245	1
sgRNA1785	SAOUHSC_02930		0.616664	1		0.212728	1		-0.339778	1
sgRNA1786	SAOUHSC_02931		0.131938	1		0.0648033	1		-0.0636707	1
sgRNA1787	SAOUHSC_02932	betA	0.0147477	1		0.197897	1		0.165245	1
sgRNA1788	SAOUHSC_02933	betB	0.122882	1		0.145494	1		0.0204311	1
sgRNA1789	SAOUHSC_02935		-1.09789	1		-0.568827	1		0.467259	1
sgRNA1790	SAOUHSC_02936		0.295448	1		0.177472	1		-0.0992316	1
sgRNA1791	SAOUHSC_02937	cudT	-0.0950921	1		-0.10993	1		-0.0138467	1
sgRNA1792	SAOUHSC_02939		0.0890131	1		0.0174954	1		-0.0568455	1
sgRNA1793	SAOUHSC_02940		0.152467	1		0.270592	1		0.0980051	1
sgRNA1794	SAOUHSC_02942	nrdD	0.0565966	1		0.113255	1		0.0476326	1
sgRNA1795	SAOUHSC_02943	citM	0.426958	1		0.238828	1		-0.169241	1
sgRNA1796	SAOUHSC_02947	cysJ	-0.0308393	1		0.145865	1		0.159993	1
sgRNA1797	SAOUHSC_02948		-0.0131807	1		-0.0952377	1		-0.0744159	1
sgRNA1798	SAOUHSC_02953		-0.766586	1		0.23214	1		0.95384	1
sgRNA1799	SAOUHSC_02954		0.00595561	1		-0.0934275	1		-0.0926209	1
sgRNA1800	SAOUHSC_02957		-0.782974	1		0.124273	1		0.839322	1
sgRNA1801	SAOUHSC_02958	phoB	0.143493	1		0.140256	1		-0.00304294	1
sgRNA1802	SAOUHSC_02960		0.170297	1		0.0032269	1		-0.140803	1
sgRNA1803	SAOUHSC_02961		-1.08311	1		0.0850337	1		1.07263	1
sgRNA1804	SAOUHSC_02962	estA	-0.352098	1		-0.00213248	1		0.318969	1
sgRNA1805	SAOUHSC_02963	clfB	-0.0096349	1		0.19374	1		0.183004	1
sgRNA1806	SAOUHSC_02964	arcR	-0.0827489	1		0.148411	1		0.205105	1
sgRNA1807	SAOUHSC_02965	arcC	-0.92488	1		-0.0655923	1		0.830332	1
sgRNA1808	SAOUHSC_02967	arcD	0.117859	1		-0.141641	1		-0.243669	1
sgRNA1809	SAOUHSC_02968	arcB	0.647072	1		0.283894	1		-0.336631	1
sgRNA1810	SAOUHSC_02969	arcA	0.980196	1		-0.010487	1		-0.945078	1
sgRNA1811	SAOUHSC_02970	argR	0.547118	1		0.0145825	1		-0.439067	1
sgRNA1812	SAOUHSC_02971	aur	0.236029	1		0.488068	1		0.232224	1
sgRNA1813	SAOUHSC_02972	isaB	0.193637	1		0.0276766	1		-0.154639	1
sgRNA1814	SAOUHSC_02973		-0.0745673	1		0.0260299	1		0.0854816	1
sgRNA1815	SAOUHSC_02974		0.229737	1		0.120201	1		-0.0928083	1
sgRNA1816	SAOUHSC_02975	manP	-0.258731	1		0.0890308	1		0.328654	1
sgRNA1817	SAOUHSC_02976	pmi	-0.273976	1		-0.0523541	1		0.19778	1
sgRNA1818	SAOUHSC_02978		0.160735	1		-0.420393	1		-0.527672	1
sgRNA1819	SAOUHSC_02979		-0.181755	1		-0.000277162	1		0.159691	1
sgRNA1820	SAOUHSC_02980		-0.167482	1		-0.131138	1		0.0339898	1
sgRNA1821	SAOUHSC_02982	sasF	-0.728492	1		0.293657	1		0.986566	1
sgRNA1822	SAOUHSC_02984	gtfA	0.0960264	1		0.345077	1		0.210279	1
sgRNA1823	SAOUHSC_02985	secA2	-0.0845217	1		0.197546	1		0.244893	1
sgRNA1824	SAOUHSC_02986	asp3	0.295056	1		0.0209569	1		-0.247667	1
sgRNA1825	SAOUHSC_02987	asp2	0.189676	1		-0.0578911	1		-0.211964	1
sgRNA1826	SAOUHSC_02988	asp1	0.0490856	1		0.0123097	1		-0.033175	1
sgRNA1827	SAOUHSC_02989	secY2	0.355412	1		-0.0101123	1		-0.32993	1
sgRNA1828	SAOUHSC_02990	sasA	-0.236601	1		0.0148806	1		0.196763	1
sgRNA1829	SAOUHSC_02991		0.638715	1		0.0883085	1		-0.523742	1
sgRNA1830	SAOUHSC_02992		0.18133	1		0.0558587	1		-0.117511	1
sgRNA1831	SAOUHSC_02993		-0.0701545	1		0.0861399	1		0.142892	1
sgRNA1832	SAOUHSC_02994		-0.0696388	1		0.0414432	1		0.0922215	1
sgRNA1833	SAOUHSC_02995		-0.119234	1		0.086628	1		0.189673	1
sgRNA1834	SAOUHSC_02996	msrA3	-4.51757	7.99402e-37	essential	-3.19107	2.09527e-35	essential	1.21478	1
sgRNA1835	SAOUHSC_02997		-4.31265	1.04168e-32	essential	-0.128377	1		4.15126	4.87672e-18	yes
sgRNA1836	SAOUHSC_02998	cap1C	-0.266275	1		0.233654	1		0.384497	1
sgRNA1837	SAOUHSC_02999	cap1B	0.000143652	1		0.352932	1		0.288203	1
sgRNA1838	SAOUHSC_03000	cap1A	0.0962844	1		0.18512	1		0.0735453	1
sgRNA1839	SAOUHSC_03001	icaR	-4.64756	0.0209863	essential	-0.691783	1		3.23363	0.482554
sgRNA1840	SAOUHSC_03002	icaA	0.784385	1		0.182368	1		-0.54682	1
sgRNA1841	SAOUHSC_03003	icaD	0.923276	1		0.225694	1		-0.593126	1
sgRNA1842	SAOUHSC_03004	icaB	0.785901	1		0.111141	1		-0.654607	1
sgRNA1843	SAOUHSC_03005	icaC	0.779129	1		0.151784	1		-0.594013	1
sgRNA1844	SAOUHSC_03006	lip	0.251401	1		0.190685	1		-0.0438218	1
sgRNA1845	SAOUHSC_03008	hisF	0.274418	1		-0.805907	1		-1.0556	1
sgRNA1846	SAOUHSC_03009	hisA	0.231306	1		-0.957666	1		-1.1677	1
sgRNA1847	SAOUHSC_03010	hisH	-0.0977267	1		-0.870447	1		-0.708888	1
sgRNA1848	SAOUHSC_03011	hisB	0.289375	1		-1.00323	1		-1.26804	1
sgRNA1849	SAOUHSC_03012		0.190242	1		-0.803046	1		-0.966313	1
sgRNA1850	SAOUHSC_03013	hisD	0.114765	1		-0.921328	1		-0.978249	1
sgRNA1851	SAOUHSC_03014	hisG	-0.00517244	1		-0.820415	1		-0.76234	1
sgRNA1852	SAOUHSC_03015	hisZ	-0.225484	1		-0.51708	1		-0.251159	1
sgRNA1853	SAOUHSC_03016		0.0555282	1		0.0770278	1		0.0153339	1
sgRNA1854	SAOUHSC_03021		0.259456	1		-0.102971	1		-0.331454	1
sgRNA1855	SAOUHSC_03022		0.263525	1		-0.0980872	1		-0.318416	1
sgRNA1856	SAOUHSC_03023	drp35	0.325815	1		0.0774336	1		-0.20361	1
sgRNA1857	SAOUHSC_03024		0.134426	1		-0.121962	1		-0.234906	1
sgRNA1858	SAOUHSC_03025	pcp	0.207921	1		0.153104	1		-0.0506227	1
sgRNA1859	SAOUHSC_03027		-0.486115	1		0.0846971	1		0.537449	1
sgRNA1860	SAOUHSC_03028	bstA	-0.233763	1		0.0458085	1		0.254066	1
sgRNA1861	SAOUHSC_03030		-0.0557092	1		0.0784371	1		0.127218	1
sgRNA1862	SAOUHSC_03031	rarD	-0.00404086	1		0.0293295	1		0.0291887	1
sgRNA1863	SAOUHSC_03032		0.174459	1		0.0368968	1		-0.12866	1
sgRNA1864	SAOUHSC_03033	nixA	-0.0891792	1		0.136705	1		0.184017	1
sgRNA1865	SAOUHSC_03034		-0.0599776	1		0.0412302	1		0.0886689	1
sgRNA1866	SAOUHSC_03035		0.455173	1		-0.0378287	1		-0.451339	1
sgRNA1867	SAOUHSC_03036	vraD	-1.22085	1		-0.690329	1		0.442809	1
sgRNA1868	SAOUHSC_03037	vraE	0.229002	1		0.424763	1		0.171545	1
sgRNA1869	SAOUHSC_03038		-0.0199948	1		-0.0371715	1		-0.0155921	1
sgRNA1870	SAOUHSC_03040		0.274275	1		0.115552	1		-0.143437	1
sgRNA1871	SAOUHSC_03041		0.0306893	1		0.0646958	1		0.0298138	1
sgRNA1872	SAOUHSC_03043		0.132958	1		-0.0577649	1		-0.152132	1
sgRNA1873	SAOUHSC_03045	cspB	0.104617	1		-0.0374024	1		-0.117718	1
sgRNA1874	SAOUHSC_03046		0.0596332	1		0.220766	1		0.142266	1
sgRNA1875	SAOUHSC_03048		0.0333574	1		0.0946228	1		0.0575902	1
sgRNA1876	SAOUHSC_03049	noc	-0.675093	1		-1.50983	5.5555e-07	essential	-0.813982	1
sgRNA1877	SAOUHSC_03051	gidB	-0.593921	1		-1.45518	0.0485498	essential	-0.752829	1
sgRNA1878	SAOUHSC_03052	gidA	-3.0237	2.91291e-12	essential	-3.24049	6.77061e-25	essential	-0.132232	1
sgRNA1879	SAOUHSC_03053	trmE	-2.92096	8.50492e-29	essential	-3.11108	1.45722e-42	essential	-0.156568	1
sgRNA1880	SAOUHSC_03054	rnpA	-8.3976	6.36189e-12	essential	-7.56514	1.2376e-18	essential	0.10934	1
sgRNA1881	SAOUHSC_03055	rpmH	-7.23747	6.11242e-06	essential	-7.41825	2.44189e-09	essential	0.028803	1
sgRNA1882	SAOUHSC_A00084		-0.0756262	1		0.105328	1		0.163077	1
sgRNA1883	SAOUHSC_A00097		0.190779	1		0.288139	1		0.08037	1
sgRNA1884	SAOUHSC_A00219		0.18822	1		0.13538	1		-0.0490564	1
sgRNA1885	SAOUHSC_A00283		0.105501	1		0.0416492	1		-0.0529025	1
sgRNA1886	SAOUHSC_A00332		-0.0264189	1		-0.0297058	1		-0.00149214	1
sgRNA1887	SAOUHSC_A00354		0.178728	1		0.0470826	1		-0.125561	1
sgRNA1888	SAOUHSC_A00379		0.0129224	1		-0.0179649	1		-0.0280073	1
sgRNA1889	SAOUHSC_A00526		-0.111715	1		0.149443	1		0.234768	1
sgRNA1890	SAOUHSC_A00635		0.227065	1		0.053529	1		-0.152586	1
sgRNA1891	SAOUHSC_A00703		-0.694115	1		-0.0460094	1		0.574715	1
sgRNA1892	SAOUHSC_A00747		-0.00572196	1		0.145458	1		0.137935	1
sgRNA1893	SAOUHSC_A01041		-2.32584	0.000662193	essential	-2.24554	1.97525e-06	essential	0.0646308	1
sgRNA1894	SAOUHSC_A01079		-0.473701	1		0.00025469	1		0.428006	1
sgRNA1895	SAOUHSC_A01081		-0.0235161	1		0.028053	1		0.0433793	1
sgRNA1896	SAOUHSC_A01436		0.215055	1		0.141237	1		-0.0635469	1
sgRNA1897	SAOUHSC_A01514		0.471244	1		0.0330823	1		-0.361214	1
sgRNA1898	SAOUHSC_A01723		-0.251515	1		0.025594	1		0.259638	1
sgRNA1899	SAOUHSC_A01754		-0.00678748	1		0.116398	1		0.115116	1
sgRNA1900	SAOUHSC_A01909		-1.89354	2.32873e-07	essential	-1.80919	7.31218e-09	essential	0.0771064	1
sgRNA1901	SAOUHSC_A02013		0.0728068	1		0.0667953	1		-0.00537208	1
sgRNA1902	SAOUHSC_A02094		0.426688	1		0.0658668	1		-0.313251	1
sgRNA1903	SAOUHSC_A02169		-6.14226	2.73011e-06	essential	-6.55008	1.76952e-10	essential	-0.00675868	1
sgRNA1904	SAOUHSC_A02189		-0.0580451	1		-0.0773806	1		-0.0181649	1
sgRNA1905	SAOUHSC_A02254		-0.020701	1		0.186543	1		0.185237	1
sgRNA1906	SAOUHSC_A02273		-0.114217	1		0.123184	1		0.21007	1
sgRNA1907	SAOUHSC_A02350		0.188405	1		0.154736	1		-0.032632	1
sgRNA1908	SAOUHSC_A02445		0.304061	1		0.0145635	1		-0.212543	1
sgRNA1909	SAOUHSC_A02483		1.44094	0.00372114	costly	0.0577003	1		-1.35888	0.466143
sgRNA1910	SAOUHSC_A02503		-0.240282	1		0.0530617	1		0.272733	1
sgRNA1911	SAOUHSC_A02577		0.0671378	1		0.103121	1		0.0296042	1
sgRNA1912	SAOUHSC_A02635		-0.0973193	1		0.15416	1		0.159758	1
sgRNA1913	SAOUHSC_A02680		0.0142895	1		0.0687262	1		0.0518485	1
sgRNA1914	SAOUHSC_A02771		-0.0611392	1		0.0358018	1		0.061182	1
sgRNA1915	SAOUHSC_A02795		-3.30849	4.68434e-07	essential	0.0696339	1		3.35067	7.11462e-06	yes
sgRNA1916	SAOUHSC_A02801		0.165977	1		0.187042	1		0.0157517	1
sgRNA1917	SAOUHSC_A02811		0.0881816	1		-0.00303581	1		-0.0852788	1
sgRNA1918	SAOUHSC_A02856		-0.785597	1		0.141672	1		0.894959	1
sgRNA1919	SAOUHSC_T00015	trnaC	-6.69176	6.36135e-05	essential	-6.4046	9.07591e-07	essential	0.039113	1
sgRNA1920	SAOUHSC_T00031	trnaL	-0.0249115	1		-0.8918	1		-0.000452754	1
sgRNA1921	SAOUHSC_T00033	trnaL	-9.46767	8.13756e-11	essential	-8.33806	5.04887e-12	essential	0.055382	1
sgRNA1922	SAOUHSC_T00040	trnaM	-8.26358	5.69359e-08	essential	-7.48453	1.66484e-09	essential	0.0455262	1
sgRNA1923	SAOUHSC_T00041	trnaM	-9.19572	6.75292e-10	essential	-9.85786	1.34e-11	essential	-0.00394338	1
sgRNA1924	SAOUHSC_T00049	trnaS	-9.00549	1.981e-09	essential	-9.49965	6.806e-11	essential	-0.00382535	1
sgRNA1925	SAOUHSC_T0005	trnaR	0.114533	1		0.123164	1		0.00400752	1
sgRNA1926	SAOUHSC_T00050	trnaS	0.342189	1		0.059912	1		-0.224368	1
sgRNA1927	SAOUHSC_T00056		-0.0744241	1		-0.407051	1		-0.03333	1
sgRNA1928	SAOUHSC_T0006		-8.53315	2.21565e-08	essential	-9.33505	1.74876e-10	essential	-0.00404637	1
