# Supplementary material for: Genome-wide analysis of fitness determinants of Staphylococcus aureus during growth in milk
Source: PLoS Pathog. 2025 Apr 9;21(4):e1013080. doi: 10.1371/journal.ppat.1013080 (PMC12011298; doi:10.1371/journal.ppat.1013080)
Supplement: S2 Table — Log2 fold change (L2FC) and the adjusted p-value (padj) and the conclusion about significance (“essential” or “costly” if |L2FC| ≥ 1, Padj 0.05) is shown for each sgRNA in treated and untreated samples. Interaction effect is also indicated, representing the differential effect of aTc induction in the presence of TMP-SMX compared to untreated samples, and whether this is significant (“yes” if |L2FC| ≥ 1, Padj < 0.05). (XLSX) [file ppat.1013080.s006.xlsx]

## Sheet: S2_fitness_correction_TMP-SMX
			Milk			Milk + TMP-SMX			Interaction
sgRNA	target locus tag	target name	log2FC	padj	essentiality	log2FC	padj	essentiality	log2FC	padj	Interaction
sgRNA1876	SAOUHSC_03049	noc	-0.423724	1	neutral	-3.22056	1.12205e-100	essential	-2.79683	4.65963e-57	yes
sgRNA1079	SAOUHSC_01782		0.0122377	1	neutral	-3.42838	2.68109e-32	essential	-3.44062	3.70793e-29	yes
sgRNA1273	SAOUHSC_02121		0.0120685	1	neutral	-2.13579	3.00841e-30	essential	-2.14786	3.8948e-25	yes
sgRNA0357	SAOUHSC_00564	ung	0.0512295	1	neutral	-1.84079	3.90361e-16	essential	-1.89202	2.43768e-13	yes
sgRNA0318	SAOUHSC_00501	nupC	0.052516	1	neutral	-5.84717	1.04218e-09	essential	-5.89968	1.84719e-08	yes
sgRNA0469	SAOUHSC_00752	murB	-1.98448	1.20569e-18	essential	-5.29409	8.53844e-31	essential	-3.30962	1.66016e-07	yes
sgRNA0272	SAOUHSC_00412	mpsA	-1.60907	3.91459e-10	essential	0.140399	1	neutral	1.74947	3.68061e-07	yes
sgRNA0648	SAOUHSC_01038	def	-1.71517	1.48867e-09	essential	0.212901	1	neutral	1.92807	2.68388e-06	yes
sgRNA1019	SAOUHSC_01653	sodA	-1.05141	1	neutral	-2.84824	6.87889e-39	essential	-1.79683	4.26201e-05	yes
sgRNA0311	SAOUHSC_00485	hprT	-1.913	8.2596e-12	essential	-4.86832	1.53813e-24	essential	-2.95532	4.42807e-05	yes
sgRNA1087	SAOUHSC_01797	polA	-0.110976	1	neutral	-1.59993	2.46029e-11	essential	-1.48895	4.42807e-05	yes
sgRNA0327	SAOUHSC_00519	rplA	-2.66425	2.55243e-39	essential	-0.996822	1	neutral	1.66742	7.93625e-05	yes
sgRNA1274	SAOUHSC_02124	pcrB	-2.37482	1.28437e-29	essential	-4.94059	2.0409e-34	essential	-2.56577	0.000224116	yes
sgRNA0349	SAOUHSC_00551		-1.70666	9.16343e-11	essential	0.0327251	1	neutral	1.73938	0.000232245	yes
sgRNA1921	SAOUHSC_T00033	trnaL	-3.59898	9.77184e-12	essential	-0.856015	1	neutral	2.74296	0.000232245	yes
sgRNA0496	SAOUHSC_00790	clpP	-2.22265	1.25542e-15	essential	-5.12002	5.15606e-25	essential	-2.89737	0.000282301	yes
sgRNA0328	SAOUHSC_00520	rplJ	-2.9596	2.58976e-12	essential	-7.42086	1.86049e-16	essential	-4.46126	0.000818111	yes
sgRNA0403	SAOUHSC_00648	nupG	-0.128033	1	neutral	-1.98393	1.28069e-06	essential	-1.85589	0.00261757	yes
sgRNA0633	SAOUHSC_01002	qoxA	-1.25769	0.0271767	essential	0.304773	1	neutral	1.56247	0.00311456	yes
sgRNA0293	SAOUHSC_00452	pstA	-3.40795	1.0549e-15	essential	-7.59501	1.89858e-17	essential	-4.18706	0.00342828	yes
sgRNA0718	SAOUHSC_01159	ileS	-3.02568	2.17209e-07	essential	-7.22881	1.88005e-15	essential	-4.20312	0.00623598	yes
sgRNA1296	SAOUHSC_02158	aspB	-2.21929	1.11598e-20	essential	-0.578046	1	neutral	1.64124	0.0107329	yes
sgRNA0292	SAOUHSC_00451	tmk	-3.91384	4.5587e-11	essential	-7.9687	2.23313e-19	essential	-4.05486	0.015816	yes
sgRNA1117	SAOUHSC_01837		-2.71364	2.74627e-17	essential	-5.12944	1.5065e-30	essential	-2.4158	0.0164245	yes
sgRNA0883	SAOUHSC_01435	thyA	-1.41339	0.0409331	essential	-4.10789	2.12647e-10	essential	-2.6945	0.0222837	yes
sgRNA0567	SAOUHSC_00904	addB	-3.82169	2.07877e-10	essential	-7.72926	4.61644e-18	essential	-3.90757	0.0261473	yes
sgRNA0534	SAOUHSC_00849	sufS	-3.16402	2.59129e-08	essential	-7.00512	2.14142e-14	essential	-3.84109	0.0261473	yes
sgRNA0591	SAOUHSC_00934	spxA	-2.33139	7.45405e-13	essential	-0.450897	1	neutral	1.88049	0.0482527	yes
sgRNA0662	SAOUHSC_01063	ftsW	-4.37455	9.29399e-13	essential	-8.15198	2.11167e-20	essential	-3.77743	0.0486967	yes
sgRNA0464	SAOUHSC_00741	nrdI	-3.96045	4.53925e-10	essential	-7.60232	2.21171e-17	essential	-3.64187	0.0829199
sgRNA0581	SAOUHSC_00920	fabH	-1.91362	4.84954e-12	essential	-0.450079	1	neutral	1.46354	0.0961817
sgRNA0717	SAOUHSC_01158		-3.2556	8.5489e-07	essential	-6.73397	5.66356e-13	essential	-3.47837	0.138913
sgRNA1923	SAOUHSC_T00041	trnaM	-3.76486	7.05025e-09	essential	-7.21437	1.90325e-15	essential	-3.44951	0.154654
sgRNA1495	SAOUHSC_02523		-1.24137	0.00779546	essential	0.0594289	1	neutral	1.3008	0.201158
sgRNA1026	SAOUHSC_01666	glyS	-4.59601	2.19348e-16	essential	-7.55866	1.39812e-25	essential	-2.96265	0.21392
sgRNA1205	SAOUHSC_01961	hemH	-2.05275	5.7102e-18	essential	-0.589803	1	neutral	1.46294	0.21392
sgRNA0517	SAOUHSC_00822		-0.527651	1	neutral	-1.81021	2.28928e-16	essential	-1.28256	0.239095
sgRNA0663	SAOUHSC_01064	pycA	-1.3318	8.59458e-06	essential	-0.0548021	1	neutral	1.27699	0.246762
sgRNA0712	SAOUHSC_01142	mraZ	-4.35176	1.89974e-12	essential	-7.59651	2.77208e-17	essential	-3.24475	0.258893
sgRNA1279	SAOUHSC_02133	pncB	-3.14333	3.00756e-10	essential	-6.16007	8.14056e-12	essential	-3.01675	0.258893
sgRNA0817	SAOUHSC_01333	lexA	-4.22202	1.10617e-11	essential	-7.43512	1.55883e-16	essential	-3.2131	0.27288
sgRNA1919	SAOUHSC_T00015	trnaC	-3.66102	3.68266e-08	essential	-6.87509	1.04293e-13	essential	-3.21407	0.283598
sgRNA0325	SAOUHSC_00516	secE	-3.60288	9.42342e-08	essential	-6.77217	4.48775e-13	essential	-3.16929	0.335696
sgRNA0747	SAOUHSC_01216	sucC	-1.55584	3.12568e-12	essential	-0.292708	1	neutral	1.26313	0.449454
sgRNA1928	SAOUHSC_T0006		-3.6822	3.10324e-08	essential	-6.716	6.0828e-13	essential	-3.0338	0.470574
sgRNA1924	SAOUHSC_T00049	trnaS	-4.05162	2.07877e-10	essential	-7.04671	1.99653e-14	essential	-2.99509	0.50962
sgRNA0735	SAOUHSC_01194	recG	-1.33565	0.00121694	essential	-2.74875	6.00592e-26	essential	-1.4131	0.533123
sgRNA1058	SAOUHSC_01738	hisS	-3.96343	5.67055e-10	essential	-6.87901	8.47187e-14	essential	-2.91558	0.578415
sgRNA0679	SAOUHSC_01092	pheS	-3.50414	3.52242e-07	essential	-6.44829	1.21075e-11	essential	-2.94415	0.578415
sgRNA1387	SAOUHSC_02318	ddl	-3.36742	1.77732e-06	essential	-6.32623	3.71446e-11	essential	-2.9588	0.578415
sgRNA0484	SAOUHSC_00769	secA	-3.85077	6.10204e-14	essential	-6.03984	2.35502e-29	essential	-2.18906	0.680287
sgRNA0647	SAOUHSC_01037		-4.02609	2.26733e-10	essential	-6.76998	2.34192e-13	essential	-2.74389	0.861874
sgRNA1498	SAOUHSC_02527	femX	-3.55797	1.77478e-07	essential	-6.33669	3.08617e-11	essential	-2.77872	0.861874
sgRNA1276	SAOUHSC_02126	purB	-2.85377	1.08266e-10	essential	-1.23141	0.68478	neutral	1.62236	0.861874
sgRNA0273	SAOUHSC_00414	mpsC	-1.52382	0.0274401	essential	0.0587527	1	neutral	1.58257	0.982546
sgRNA0755	SAOUHSC_01235	pyrH	-2.53393	1.47156e-33	essential	-3.66272	6.32748e-80	essential	-1.12879	1
sgRNA0728	SAOUHSC_01178	coaBC	-3.37561	2.96794e-29	essential	-3.3452	3.24269e-76	essential	0.0304085	1
sgRNA1029	SAOUHSC_01673	phoH	-2.55443	1.47156e-33	essential	-2.82716	1.64783e-60	essential	-0.27273	1
sgRNA0298	SAOUHSC_00461	metS	-3.2497	9.25841e-26	essential	-3.75044	5.7794e-58	essential	-0.500744	1
sgRNA0333	SAOUHSC_00529	fusA	-3.50309	3.52436e-20	essential	-4.93842	5.7794e-58	essential	-1.43533	1
sgRNA0326	SAOUHSC_00518	rplK	-3.55325	1.427e-17	essential	-3.12099	7.14722e-57	essential	0.432263	1
sgRNA0290	SAOUHSC_00444		-4.57334	3.64174e-14	essential	-4.98249	3.87827e-56	essential	-0.409149	1
sgRNA0006	SAOUHSC_00009	serS	-3.35413	2.53461e-20	essential	-3.78566	4.71468e-51	essential	-0.431523	1
sgRNA0604	SAOUHSC_00954	murE	-4.54604	5.33748e-14	essential	-5.4179	2.76668e-50	essential	-0.87186	1
sgRNA0465	SAOUHSC_00743	nrdF	-3.30422	2.28694e-14	essential	-3.36087	4.48554e-49	essential	-0.0566526	1
sgRNA1119	SAOUHSC_01839	tyrS	-3.99092	1.69736e-11	essential	-4.22046	1.71797e-47	essential	-0.229547	1
sgRNA0364	SAOUHSC_00579	mvaK2	-3.96721	1.99965e-11	essential	-3.93467	1.68186e-45	essential	0.0325376	1
sgRNA1072	SAOUHSC_01767	valS	-4.28282	4.32542e-12	essential	-4.18598	2.2971e-44	essential	0.0968395	1
sgRNA1071	SAOUHSC_01766	folC	-3.53887	6.04454e-14	essential	-3.27625	5.78755e-43	essential	0.26262	1
sgRNA1064	SAOUHSC_01757	rplU	-3.34799	3.46459e-12	essential	-4.68888	1.5319e-42	essential	-1.34088	1
sgRNA1486	SAOUHSC_02478	rplM	-4.27149	4.83541e-12	essential	-4.9122	1.13476e-40	essential	-0.640704	1
sgRNA0758	SAOUHSC_01241	polC	-4.16523	2.64313e-11	essential	-4.5659	1.92877e-36	essential	-0.400676	1
sgRNA0757	SAOUHSC_01239	rasP	-3.72941	9.10204e-10	essential	-3.44597	6.65937e-35	essential	0.283448	1
sgRNA0902	SAOUHSC_01477		-4.03044	6.9849e-12	essential	-5.47572	5.88265e-34	essential	-1.44528	1
sgRNA0097	SAOUHSC_00162	hsdR	-2.78483	9.10365e-33	essential	-2.31191	9.57562e-33	essential	0.472915	1
sgRNA0682	SAOUHSC_01100	trxA	-2.79818	4.80785e-18	essential	-2.63535	1.12868e-32	essential	0.162833	1
sgRNA1142	SAOUHSC_01875	leuS	-2.29399	3.95577e-16	essential	-3.31472	2.56107e-32	essential	-1.02073	1
sgRNA0303	SAOUHSC_00470		-3.80635	4.22357e-10	essential	-3.81519	3.51988e-32	essential	-0.00884686	1
sgRNA1083	SAOUHSC_01788	thrS	-3.75425	6.93893e-10	essential	-3.49757	3.51988e-32	essential	0.256678	1
sgRNA1059	SAOUHSC_01742	relA	-2.62239	4.06688e-22	essential	-2.77065	3.97618e-32	essential	-0.148265	1
sgRNA1880	SAOUHSC_03054	rnpA	-3.08844	5.70101e-22	essential	-2.46857	2.79451e-30	essential	0.619863	1
sgRNA1271	SAOUHSC_02118	gatC	-3.89893	1.05166e-09	essential	-4.87102	8.89419e-30	essential	-0.97209	1
sgRNA1392	SAOUHSC_02327	yidC	-4.22483	1.20781e-11	essential	-4.04177	1.90571e-29	essential	0.183066	1
sgRNA1736	SAOUHSC_02860	mvaS	-3.56105	1.36975e-17	essential	-2.202	4.32564e-29	essential	1.35905	1
sgRNA1063	SAOUHSC_01753	obgE	-3.14537	4.49987e-10	essential	-3.88693	1.10001e-27	essential	-0.741555	1
sgRNA1052	SAOUHSC_01727	iscS	-4.33333	2.33775e-12	essential	-4.89158	2.10172e-27	essential	-0.558255	1
sgRNA1137	SAOUHSC_01868		-2.52056	1.77241e-20	essential	-2.48143	6.32515e-26	essential	0.0391277	1
sgRNA0915	SAOUHSC_01492	engA	-2.5916	2.83901e-18	essential	-2.44832	2.02719e-25	essential	0.14328	1
sgRNA0754	SAOUHSC_01232		-3.93656	3.73869e-11	essential	-5.6618	7.85709e-25	essential	-1.72525	1
sgRNA0323	SAOUHSC_00510	cysE	-3.99506	1.42563e-11	essential	-6.05209	2.30308e-24	essential	-2.05703	1
sgRNA0533	SAOUHSC_00847	sufC	-4.13651	5.37603e-11	essential	-5.07205	2.35432e-23	essential	-0.935536	1
sgRNA1903	SAOUHSC_A02169		-3.2416	9.19781e-09	essential	-3.77569	2.35432e-23	essential	-0.534087	1
sgRNA1443	SAOUHSC_02412		-4.29898	4.37499e-12	essential	-5.53532	1.0562e-22	essential	-1.23634	1
sgRNA1077	SAOUHSC_01777	engB	-2.71674	8.63176e-21	essential	-2.05591	1.22618e-22	essential	0.660832	1
sgRNA0831	SAOUHSC_01351	parE	-3.92651	7.39346e-10	essential	-5.08313	6.55194e-22	essential	-1.15662	1
sgRNA0145	SAOUHSC_00225	ispD	-3.12384	1.62084e-15	essential	-4.35538	7.38854e-22	essential	-1.23154	1
sgRNA1110	SAOUHSC_01829	rpsD	-2.73743	1.25216e-18	essential	-2.42037	1.79975e-21	essential	0.317056	1
sgRNA0334	SAOUHSC_00530	tuf	-3.71504	1.55475e-08	essential	-4.14188	1.88384e-21	essential	-0.426845	1
sgRNA0304	SAOUHSC_00471	glmU	-2.49538	1.15581e-31	essential	-2.0698	1.07261e-20	essential	0.425585	1
sgRNA1027	SAOUHSC_01668	era	-1.93031	9.35463e-10	essential	-2.87083	1.16351e-20	essential	-0.94052	1
sgRNA0741	SAOUHSC_01208	rpsP	-3.56663	1.24209e-07	essential	-4.11307	3.87751e-20	essential	-0.546444	1
sgRNA0901	SAOUHSC_01476		-2.32067	1.77241e-20	essential	-2.33289	4.92523e-20	essential	-0.0122104	1
sgRNA0849	SAOUHSC_01373	femA	-3.47484	1.29857e-10	essential	-2.48072	2.4717e-19	essential	0.994124	1
sgRNA1285	SAOUHSC_02140	ppaC	-3.01776	1.77241e-20	essential	-3.25755	4.41006e-19	essential	-0.239796	1
sgRNA0566	SAOUHSC_00903	spsB	-2.30125	2.66611e-29	essential	-1.83811	1.55214e-18	essential	0.46314	1
sgRNA0896	SAOUHSC_01466	recU	-2.18219	8.71494e-10	essential	-3.6306	2.15551e-18	essential	-1.44841	1
sgRNA1162	SAOUHSC_01909	metK	-2.89119	7.45405e-13	essential	-2.39967	9.77645e-18	essential	0.49152	1
sgRNA1881	SAOUHSC_03055	rpmH	-3.43746	6.29354e-08	essential	-2.50506	1.37719e-17	essential	0.9324	1
sgRNA1132	SAOUHSC_01859		-2.41438	7.5396e-27	essential	-1.83655	5.58757e-17	essential	0.577829	1
sgRNA0399	SAOUHSC_00642	tagG	-3.69604	2.13024e-08	essential	-4.54882	3.43021e-16	essential	-0.85278	1
sgRNA0405	SAOUHSC_00652	fhuC	-2.26918	4.59059e-25	essential	-1.87202	3.61922e-16	essential	0.397161	1
sgRNA0740	SAOUHSC_01204	smc	-1.75488	1.77478e-07	essential	-2.36043	7.0936e-16	essential	-0.605547	1
sgRNA1049	SAOUHSC_01721		-2.32362	2.6266e-20	essential	-1.84619	4.25088e-15	essential	0.477431	1
sgRNA0363	SAOUHSC_00577	mvaK1	-4.39054	1.02835e-10	essential	-4.37718	4.89182e-15	essential	0.0133595	1
sgRNA0310	SAOUHSC_00484	tilS	-2.42378	4.45191e-16	essential	-2.31826	1.00797e-14	essential	0.105512	1
sgRNA0011	SAOUHSC_00020	walR	-4.12849	6.06539e-11	essential	-5.90511	3.34669e-14	essential	-1.77662	1
sgRNA0756	SAOUHSC_01237	uppS	-3.59376	8.36777e-08	essential	-5.25614	7.23204e-14	essential	-1.66238	1
sgRNA1834	SAOUHSC_02996	msrA3	-1.36548	2.75369e-06	essential	-1.80453	3.78524e-13	essential	-0.439048	1
sgRNA0830	SAOUHSC_01350	plsY	-3.14879	6.74887e-26	essential	-1.79036	7.85629e-13	essential	1.35843	1
sgRNA0530	SAOUHSC_00840		-4.08771	2.27416e-09	essential	-3.85082	3.01082e-12	essential	0.236887	1
sgRNA0770	SAOUHSC_01262	recA	-2.83034	7.05025e-09	essential	-3.77735	3.21358e-12	essential	-0.947005	1
sgRNA0713	SAOUHSC_01146	mraY	-4.09636	9.66864e-11	essential	-5.54299	3.68294e-12	essential	-1.44663	1
sgRNA1131	SAOUHSC_01858		-3.08846	1.71666e-07	essential	-3.00964	3.74787e-12	essential	0.0788131	1
sgRNA1042	SAOUHSC_01702	mtnN	-1.64899	5.72969e-07	essential	-1.94094	3.9892e-12	essential	-0.291953	1
sgRNA0501	SAOUHSC_00797	tpiA	-2.05702	4.55347e-09	essential	-2.75701	4.73401e-12	essential	-0.699997	1
sgRNA0407	SAOUHSC_00659		-4.01791	3.02004e-10	essential	-6.46131	5.51138e-12	essential	-2.4434	1
sgRNA0738	SAOUHSC_01201	acpP	-3.79115	7.1129e-09	essential	-6.36391	1.57894e-11	essential	-2.57276	1
sgRNA0753	SAOUHSC_01224	xerC	-1.79429	3.61986e-10	essential	-2.03233	2.03898e-11	essential	-0.238033	1
sgRNA0322	SAOUHSC_00509	gltX	-4.02619	3.26384e-10	essential	-6.32172	2.53271e-11	essential	-2.29553	1
sgRNA1294	SAOUHSC_02155	pmtR	-3.07283	4.11982e-14	essential	-2.37756	3.0564e-11	essential	0.69527	1
sgRNA0597	SAOUHSC_00941		-2.65915	6.78061e-10	essential	-2.35694	3.54113e-11	essential	0.302214	1
sgRNA1084	SAOUHSC_01789		-2.50821	4.11148e-20	essential	-1.76075	4.56577e-11	essential	0.747465	1
sgRNA1050	SAOUHSC_01722	alaS	-4.03493	2.18607e-09	essential	-3.25253	1.0881e-10	essential	0.782398	1
sgRNA0763	SAOUHSC_01250	rpsO	-3.49641	5.83169e-07	essential	-3.30546	1.1333e-10	essential	0.190956	1
sgRNA1284	SAOUHSC_02139	pncA	-2.48708	2.0169e-07	essential	-3.50568	4.72211e-10	essential	-1.0186	1
sgRNA1404	SAOUHSC_02357		-2.12921	3.40806e-12	essential	-2.00499	4.72211e-10	essential	0.124229	1
sgRNA0305	SAOUHSC_00472	prs	-4.5286	6.74944e-12	essential	-3.1744	2.57628e-09	essential	1.3542	1
sgRNA0144	SAOUHSC_00223	tagF	-2.1394	6.6707e-26	essential	-1.64371	6.49793e-09	essential	0.49569	1
sgRNA0312	SAOUHSC_00486	ftsH	-0.951026	1	neutral	-2.16136	1.49812e-08	essential	-1.21033	1
sgRNA0499	SAOUHSC_00794	gapR	-4.00153	3.52513e-09	essential	-3.56312	1.62531e-08	essential	0.438404	1
sgRNA0759	SAOUHSC_01242	rimP	-3.07449	1.67574e-11	essential	-1.96399	1.96193e-08	essential	1.11051	1
sgRNA0330	SAOUHSC_00524	rpoB	-2.2849	4.26471e-11	essential	-1.86134	4.65546e-08	essential	0.423564	1
sgRNA0351	SAOUHSC_00553	hxlA	-1.99092	1.63224e-10	essential	-2.29537	4.65546e-08	essential	-0.304449	1
sgRNA0650	SAOUHSC_01040	pdhA	-2.59712	0.00177402	essential	-3.67881	5.37317e-08	essential	-1.08169	1
sgRNA0762	SAOUHSC_01249	ribC	-2.22422	5.37199e-14	essential	-2.24071	6.06198e-08	essential	-0.0164902	1
sgRNA0746	SAOUHSC_01214	rbgA	-2.45022	1.07775e-26	essential	-1.57137	1.27826e-07	essential	0.878858	1
sgRNA1092	SAOUHSC_01807	pfkA	-3.36684	4.4863e-09	essential	-2.33601	1.61787e-07	essential	1.03083	1
sgRNA0398	SAOUHSC_00641	tagH	-3.49649	2.10363e-07	essential	-4.16588	1.85989e-07	essential	-0.66939	1
sgRNA0295	SAOUHSC_00454	holB	-4.22687	6.5661e-08	essential	-4.39689	2.25602e-07	essential	-0.170012	1
sgRNA0822	SAOUHSC_01339		-2.9738	5.64347e-12	essential	-1.88271	4.92514e-07	essential	1.09109	1
sgRNA0812	SAOUHSC_01326		-1.66331	8.08387e-06	essential	-1.94507	5.58063e-07	essential	-0.281759	1
sgRNA0494	SAOUHSC_00788		-1.99134	3.63187e-10	essential	-1.99207	8.23304e-07	essential	-0.000730166	1
sgRNA0743	SAOUHSC_01211	rplS	-1.93244	0.000702615	essential	-3.05038	8.42566e-07	essential	-1.11794	1
sgRNA0765	SAOUHSC_01252	rnjB	-1.96822	0.000135378	essential	-2.91548	1.20662e-06	essential	-0.947269	1
sgRNA0229	SAOUHSC_00348	rpsF	-3.32686	4.33819e-06	essential	-4.9923	2.82752e-06	essential	-1.66544	1
sgRNA0590	SAOUHSC_00933	trpS	-3.43224	8.59817e-07	essential	-3.6178	2.82752e-06	essential	-0.185559	1
sgRNA1139	SAOUHSC_01871		-3.8849	8.1902e-07	essential	-3.76788	8.03873e-06	essential	0.117019	1
sgRNA0003	SAOUHSC_00003		-1.02873	1	neutral	-1.64953	1.10332e-05	essential	-0.620801	1
sgRNA1024	SAOUHSC_01663	dnaG	-3.55858	5.34886e-05	essential	-4.2767	1.26574e-05	essential	-0.718122	1
sgRNA1126	SAOUHSC_01850	ccpA	-1.1592	0.732693	neutral	-1.85318	1.39844e-05	essential	-0.693985	1
sgRNA0400	SAOUHSC_00643	tagB	-2.83817	1.16503e-08	essential	-3.10449	1.5861e-05	essential	-0.266325	1
sgRNA1374	SAOUHSC_02280	tsaE	-3.96143	6.88125e-08	essential	-3.12891	2.93757e-05	essential	0.832525	1
sgRNA0739	SAOUHSC_01203	rnc	-2.03609	5.49126e-13	essential	-1.62393	6.14588e-05	essential	0.412162	1
sgRNA0001	SAOUHSC_00001	dnaA	-1.91121	2.43053e-09	essential	-1.76923	0.000101456	essential	0.141978	1
sgRNA0492	SAOUHSC_00785	trxB	-3.62534	2.05293e-09	essential	-3.0089	0.000124574	essential	0.616441	1
sgRNA0224	SAOUHSC_00336	thl	-3.2935	5.87822e-06	essential	-2.10892	0.000144894	essential	1.18458	1
sgRNA1023	SAOUHSC_01662	sigA	-2.90236	0.000336107	essential	-3.45651	0.000188648	essential	-0.554143	1
sgRNA0643	SAOUHSC_01028	ptsH	-1.09733	0.895562	neutral	-1.43689	0.000189196	essential	-0.339563	1
sgRNA1264	SAOUHSC_02107	murT	-4.5067	4.3077e-10	essential	-3.06587	0.000251075	essential	1.44083	1
sgRNA1085	SAOUHSC_01793	nrdR	-3.21539	5.92715e-08	essential	-2.8784	0.000396957	essential	0.336989	1
sgRNA0900	SAOUHSC_01475	bshA	-2.76916	7.4848e-08	essential	-2.79276	0.000452997	essential	-0.0235993	1
sgRNA0995	SAOUHSC_01605	gnd	-2.68408	7.9878e-07	essential	-2.6885	0.00045327	essential	-0.00442352	1
sgRNA1095	SAOUHSC_01812	pde2	-3.25594	4.87846e-08	essential	-2.83968	0.000460374	essential	0.416258	1
sgRNA0309	SAOUHSC_00483		-2.16849	3.46459e-12	essential	-1.86345	0.000498023	essential	0.305041	1
sgRNA0358	SAOUHSC_00567		-1.2341	0.00413578	essential	-1.38474	0.000532048	essential	-0.150644	1
sgRNA0380	SAOUHSC_00610		-3.04238	3.26222e-06	essential	-3.40397	0.000537086	essential	-0.361586	1
sgRNA1360	SAOUHSC_02255	groES	-2.45845	4.44905e-19	essential	-1.55329	0.000755409	essential	0.905158	1
sgRNA1270	SAOUHSC_02114	dgkB	-2.4761	0.00193645	essential	-3.42091	0.000810294	essential	-0.944814	1
sgRNA0535	SAOUHSC_00851	sufB	-2.34846	0.000914411	essential	-3.02866	0.000926421	essential	-0.680202	1
sgRNA1920	SAOUHSC_T00031	trnaL	-1.70018	0.843316	neutral	-4.34705	0.000998856	essential	-2.64688	1
sgRNA0394	SAOUHSC_00637	mntA	-1.3476	0.000135596	essential	-1.43606	0.00126639	essential	-0.0884587	1
sgRNA1038	SAOUHSC_01690	holA	-1.91445	0.00882155	essential	-2.69862	0.00150187	essential	-0.784171	1
sgRNA1405	SAOUHSC_02360	tdk	-3.25157	0.000141608	essential	-3.72491	0.00172689	essential	-0.473334	1
sgRNA0991	SAOUHSC_01599	zwf	-2.88643	0.00164046	essential	-3.71897	0.00256229	essential	-0.832539	1
sgRNA0727	SAOUHSC_01176	gmk	-4.44646	2.02501e-05	essential	-4.48791	0.00332753	essential	-0.0414509	1
sgRNA0331	SAOUHSC_00525	rpoC	-2.64661	1.8231e-16	essential	-1.762	0.00528761	essential	0.884608	1
sgRNA0485	SAOUHSC_00771	prfB	-2.22282	1.77478e-07	essential	-1.74423	0.00674892	essential	0.47859	1
sgRNA0742	SAOUHSC_01209	rimM	-3.19565	1.47478e-10	essential	-2.1352	0.00681621	essential	1.06045	1
sgRNA0714	SAOUHSC_01149	ftsA	-2.91577	0.000615953	essential	-3.15482	0.00799532	essential	-0.239051	1
sgRNA0820	SAOUHSC_01337	tkt	-2.04279	0.00215527	essential	-2.50574	0.00851872	essential	-0.462952	1
sgRNA1021	SAOUHSC_01659	cshB	-0.876835	1	neutral	-1.61508	0.0130828	essential	-0.738246	1
sgRNA0502	SAOUHSC_00799	e	-1.66754	1	neutral	-3.80611	0.0143572	essential	-2.13857	1
sgRNA1763	SAOUHSC_02898	gbaB	-0.244252	1	neutral	-1.35948	0.0269358	essential	-1.11522	1
sgRNA0598	SAOUHSC_00947	fabI	-2.90718	0.00067362	essential	-2.2841	0.0385764	essential	0.623086	1
sgRNA0897	SAOUHSC_01470	dnaD	-2.54216	4.32542e-12	essential	-1.54381	0.0386345	essential	0.998347	1
sgRNA1232	SAOUHSC_02004		-0.518359	1	neutral	-1.183	0.0439536	essential	-0.66464	1
sgRNA0899	SAOUHSC_01474	papS	-2.90632	0.000223943	essential	-2.66099	0.0457014	essential	0.24533	1
sgRNA1130	SAOUHSC_01855		-1.73604	0.00011914	essential	-1.64074	0.100533	neutral	0.0953039	1
sgRNA0582	SAOUHSC_00921	fabF	-3.55909	6.32404e-07	essential	-1.78226	0.113895	neutral	1.77683	1
sgRNA0732	SAOUHSC_01188	rsgA	-2.48321	0.0153802	essential	-2.1817	0.116039	neutral	0.301515	1
sgRNA0821	SAOUHSC_01338		-3.08748	0.000696921	essential	-2.36773	0.119043	neutral	0.719743	1
sgRNA1451	SAOUHSC_02430	htsA	-2.37776	1.77478e-11	essential	-1.60601	0.128652	neutral	0.771751	1
sgRNA0568	SAOUHSC_00906		-1.67718	0.123987	neutral	-2.1011	0.137523	neutral	-0.423916	1
sgRNA0505	SAOUHSC_00802	est	-2.00953	5.78793e-09	essential	-1.31767	0.13922	neutral	0.691858	1
sgRNA0002	SAOUHSC_00002	dnaN	-2.37309	3.84995e-08	essential	-1.47593	0.160962	neutral	0.897161	1
sgRNA1735	SAOUHSC_02859	mvaA	-2.55901	6.8311e-19	essential	-1.32398	0.218911	neutral	1.23503	1
sgRNA0552	SAOUHSC_00880		-1.25037	0.00980336	essential	-1.21698	0.222709	neutral	0.033391	1
sgRNA0751	SAOUHSC_01222	topA	-1.50343	0.00134968	essential	-1.40918	0.277205	neutral	0.0942475	1
sgRNA0882	SAOUHSC_01434	dfrA	-2.90384	0.00029636	essential	-1.81799	0.289944	neutral	1.08584	1
sgRNA1236	SAOUHSC_02011	recX	-0.329715	1	neutral	-1.23071	0.289944	neutral	-0.900991	1
sgRNA1033	SAOUHSC_01682	dnaJ	-1.48944	0.0193981	essential	-1.46699	0.304853	neutral	0.022449	1
sgRNA0500	SAOUHSC_00796	pgk	-2.13084	0.00223416	essential	-1.87877	0.380486	neutral	0.252077	1
sgRNA1075	SAOUHSC_01772	hemB	-2.38852	6.55221e-14	essential	-1.2988	0.400489	neutral	1.08972	1
sgRNA1078	SAOUHSC_01778	clpX	-0.985222	1	neutral	-1.52109	0.509716	neutral	-0.535871	1
sgRNA0766	SAOUHSC_01254		-0.789727	1	neutral	-1.31116	0.589596	neutral	-0.521434	1
sgRNA0990	SAOUHSC_01598	rnz	-2.88046	1.93835e-10	essential	-1.4489	0.782453	neutral	1.43157	1
sgRNA0478	SAOUHSC_00762	tagO	-0.895947	1	neutral	-1.40388	0.870167	neutral	-0.507935	1
sgRNA0004	SAOUHSC_00007	nnrD	-0.00621417	1	neutral	-0.0853667	1	neutral	-0.0791525	1
sgRNA0005	SAOUHSC_00008	hutH	-0.00189087	1	neutral	0.216053	1	neutral	0.217944	1
sgRNA0007	SAOUHSC_00010		0.142075	1	neutral	0.0754585	1	neutral	-0.0666161	1
sgRNA0008	SAOUHSC_00013	metX	-0.129521	1	neutral	0.227523	1	neutral	0.357044	1
sgRNA0009	SAOUHSC_00014		-0.0702474	1	neutral	0.211287	1	neutral	0.281534	1
sgRNA0010	SAOUHSC_00019	purA	-1.82199	1.92046e-13	essential	-0.641086	1	neutral	1.1809	1
sgRNA0012	SAOUHSC_00024	walJ	0.0254101	1	neutral	-0.170487	1	neutral	-0.195897	1
sgRNA0013	SAOUHSC_00025	adsA	0.0500286	1	neutral	-0.0386935	1	neutral	-0.0887221	1
sgRNA0014	SAOUHSC_00026		0.0513097	1	neutral	0.110146	1	neutral	0.0588364	1
sgRNA0015	SAOUHSC_00027	orfX	0.017863	1	neutral	0.0618407	1	neutral	0.0439776	1
sgRNA0016	SAOUHSC_00029		0.0442252	1	neutral	0.08737	1	neutral	0.0431448	1
sgRNA0017	SAOUHSC_00030		-0.0185866	1	neutral	0.291345	1	neutral	0.309932	1
sgRNA0018	SAOUHSC_00034	ctsR	-0.0298518	1	neutral	0.285268	1	neutral	0.31512	1
sgRNA0019	SAOUHSC_00035	ctsA	0.0280575	1	neutral	-0.258336	1	neutral	-0.286393	1
sgRNA0020	SAOUHSC_00036	ctsB	0.0432864	1	neutral	0.0984437	1	neutral	0.0551573	1
sgRNA0021	SAOUHSC_00037	sqr	0.0470181	1	neutral	0.121635	1	neutral	0.0746171	1
sgRNA0022	SAOUHSC_00039	dus	0.00859877	1	neutral	0.0790713	1	neutral	0.0704726	1
sgRNA0023	SAOUHSC_00040		0.0282908	1	neutral	0.162702	1	neutral	0.134411	1
sgRNA0024	SAOUHSC_00042		-0.0495741	1	neutral	0.207344	1	neutral	0.256918	1
sgRNA0025	SAOUHSC_00043		-0.00945323	1	neutral	0.0470659	1	neutral	0.0565191	1
sgRNA0026	SAOUHSC_00044		0.00635505	1	neutral	-0.0599521	1	neutral	-0.0663072	1
sgRNA0027	SAOUHSC_00045		0.0388527	1	neutral	0.0395367	1	neutral	0.000684032	1
sgRNA0028	SAOUHSC_00046		0.0591426	1	neutral	0.0581369	1	neutral	-0.00100567	1
sgRNA0029	SAOUHSC_00047		0.0236456	1	neutral	-0.120307	1	neutral	-0.143953	1
sgRNA0030	SAOUHSC_00049		-0.0235179	1	neutral	0.282037	1	neutral	0.305554	1
sgRNA0031	SAOUHSC_00050		0.0103934	1	neutral	-0.0216531	1	neutral	-0.0320465	1
sgRNA0032	SAOUHSC_00051	plc	0.0584998	1	neutral	0.0293125	1	neutral	-0.0291874	1
sgRNA0033	SAOUHSC_00052	csa1A	0.0920405	1	neutral	0.220217	1	neutral	0.128177	1
sgRNA0034	SAOUHSC_00053		-0.0530449	1	neutral	0.128045	1	neutral	0.18109	1
sgRNA0035	SAOUHSC_00056		0.0206657	1	neutral	0.107027	1	neutral	0.0863613	1
sgRNA0036	SAOUHSC_00057		0.0922082	1	neutral	-0.0161703	1	neutral	-0.108379	1
sgRNA0037	SAOUHSC_00060	nptA	0.0917016	1	neutral	0.0542445	1	neutral	-0.0374571	1
sgRNA0038	SAOUHSC_00061		-0.0271214	1	neutral	0.104467	1	neutral	0.131588	1
sgRNA0039	SAOUHSC_00062		0.0750833	1	neutral	0.122765	1	neutral	0.0476821	1
sgRNA0040	SAOUHSC_00064	norG	0.0556911	1	neutral	0.136448	1	neutral	0.0807569	1
sgRNA0041	SAOUHSC_00065		0.0482719	1	neutral	-0.0227511	1	neutral	-0.071023	1
sgRNA0042	SAOUHSC_00067	lctP1	0.0299956	1	neutral	-0.830206	1	neutral	-0.860202	1
sgRNA0043	SAOUHSC_00069	spa	0.0637006	1	neutral	0.256068	1	neutral	0.192368	1
sgRNA0044	SAOUHSC_00070	sarS	0.0668319	1	neutral	0.292697	1	neutral	0.225865	1
sgRNA0045	SAOUHSC_00074	sirA	0.0692205	1	neutral	0.0395434	1	neutral	-0.0296771	1
sgRNA0046	SAOUHSC_00075	sbnA	0.0528054	1	neutral	-0.0181429	1	neutral	-0.0709483	1
sgRNA0047	SAOUHSC_00084		0.0411876	1	neutral	-0.221037	1	neutral	-0.262225	1
sgRNA0048	SAOUHSC_00085		-0.281772	1	neutral	-0.310487	1	neutral	-0.0287148	1
sgRNA0049	SAOUHSC_00086	butA	0.0724503	1	neutral	0.029115	1	neutral	-0.0433353	1
sgRNA0050	SAOUHSC_00087		-0.31378	1	neutral	-0.265387	1	neutral	0.0483925	1
sgRNA0051	SAOUHSC_00088		0.0834245	1	neutral	0.332646	1	neutral	0.249221	1
sgRNA0052	SAOUHSC_00089		-0.0289527	1	neutral	0.139935	1	neutral	0.168888	1
sgRNA0053	SAOUHSC_00090		0.0555535	1	neutral	0.0979284	1	neutral	0.042375	1
sgRNA0054	SAOUHSC_00091		0.00470938	1	neutral	-0.187951	1	neutral	-0.19266	1
sgRNA0055	SAOUHSC_00092		0.071204	1	neutral	0.279949	1	neutral	0.208745	1
sgRNA0056	SAOUHSC_00093	sodM	0.0697043	1	neutral	-0.078039	1	neutral	-0.147743	1
sgRNA0057	SAOUHSC_00094	sasD	-0.182036	1	neutral	0.201172	1	neutral	0.383207	1
sgRNA0058	SAOUHSC_00096		0.0627349	1	neutral	0.301497	1	neutral	0.238762	1
sgRNA0059	SAOUHSC_00097	deoD	0.0264586	1	neutral	-0.0745568	1	neutral	-0.101015	1
sgRNA0060	SAOUHSC_00099	tet38	0.0513685	1	neutral	-0.12431	1	neutral	-0.175679	1
sgRNA0061	SAOUHSC_00101	deoB	-0.147629	1	neutral	-0.218064	1	neutral	-0.0704345	1
sgRNA0062	SAOUHSC_00102	phnE1	0.0591716	1	neutral	0.0256531	1	neutral	-0.0335185	1
sgRNA0063	SAOUHSC_00103	phnE2	0.0360987	1	neutral	-0.164357	1	neutral	-0.200455	1
sgRNA0064	SAOUHSC_00104	phnC	0.0355245	1	neutral	-0.0249425	1	neutral	-0.060467	1
sgRNA0065	SAOUHSC_00105	phnD	0.185129	1	neutral	0.0669855	1	neutral	-0.118144	1
sgRNA0066	SAOUHSC_00106		0.073733	1	neutral	0.041507	1	neutral	-0.032226	1
sgRNA0067	SAOUHSC_00107		-0.01292	1	neutral	-0.0475432	1	neutral	-0.0346232	1
sgRNA0068	SAOUHSC_00108		0.0516669	1	neutral	0.195148	1	neutral	0.143481	1
sgRNA0069	SAOUHSC_00109		0.0877848	1	neutral	-0.019724	1	neutral	-0.107509	1
sgRNA0070	SAOUHSC_00110		0.0473172	1	neutral	0.119096	1	neutral	0.0717783	1
sgRNA0071	SAOUHSC_00111		-0.036742	1	neutral	0.222678	1	neutral	0.25942	1
sgRNA0072	SAOUHSC_00113	adhE	0.0452551	1	neutral	-0.163716	1	neutral	-0.208971	1
sgRNA0073	SAOUHSC_00114	capA	0.100787	1	neutral	0.361784	1	neutral	0.260996	1
sgRNA0074	SAOUHSC_00128	capO	-0.0303063	1	neutral	0.180165	1	neutral	0.210471	1
sgRNA0075	SAOUHSC_00131		0.0231719	1	neutral	0.135698	1	neutral	0.112527	1
sgRNA0076	SAOUHSC_00132	aldA	0.0307399	1	neutral	0.0554496	1	neutral	0.0247097	1
sgRNA0077	SAOUHSC_00133		0.00542616	1	neutral	0.329543	1	neutral	0.324117	1
sgRNA0078	SAOUHSC_00134		-0.398151	1	neutral	0.0538697	1	neutral	0.45202	1
sgRNA0079	SAOUHSC_00135		0.00558097	1	neutral	-0.204955	1	neutral	-0.210536	1
sgRNA0080	SAOUHSC_00136	ssuB	0.067246	1	neutral	-0.049642	1	neutral	-0.116888	1
sgRNA0081	SAOUHSC_00141		0.00553073	1	neutral	-0.0893003	1	neutral	-0.094831	1
sgRNA0082	SAOUHSC_00142	fdh	0.0186089	1	neutral	0.237838	1	neutral	0.219229	1
sgRNA0083	SAOUHSC_00143	lmrP	-0.0436307	1	neutral	0.176868	1	neutral	0.220499	1
sgRNA0084	SAOUHSC_00144	ausA	0.034205	1	neutral	0.0734362	1	neutral	0.0392312	1
sgRNA0085	SAOUHSC_00146		0.020932	1	neutral	-0.206253	1	neutral	-0.227185	1
sgRNA0086	SAOUHSC_00147	argB	0.157497	1	neutral	0.284614	1	neutral	0.127117	1
sgRNA0087	SAOUHSC_00148	argJ	0.0725935	1	neutral	-0.0506422	1	neutral	-0.123236	1
sgRNA0088	SAOUHSC_00149	argC	0.098825	1	neutral	0.162462	1	neutral	0.0636366	1
sgRNA0089	SAOUHSC_00150	argD	0.0403816	1	neutral	0.0772903	1	neutral	0.0369087	1
sgRNA0090	SAOUHSC_00151	brnQ1	-0.518802	1	neutral	-0.292161	1	neutral	0.22664	1
sgRNA0091	SAOUHSC_00152	entB	0.0128814	1	neutral	-0.206367	1	neutral	-0.219248	1
sgRNA0092	SAOUHSC_00153	ipdC	0.0700839	1	neutral	0.0267731	1	neutral	-0.0433108	1
sgRNA0093	SAOUHSC_00154		0.00381049	1	neutral	0.362109	1	neutral	0.358299	1
sgRNA0094	SAOUHSC_00155	ptsG	-0.106388	1	neutral	0.431886	1	neutral	0.538274	1
sgRNA0095	SAOUHSC_00156	mupG	0.0542825	1	neutral	0.0870341	1	neutral	0.0327516	1
sgRNA0096	SAOUHSC_00161		0.0915442	1	neutral	0.190117	1	neutral	0.0985729	1
sgRNA0098	SAOUHSC_00163		0.101949	1	neutral	0.0421441	1	neutral	-0.0598051	1
sgRNA0099	SAOUHSC_00167		0.000798029	1	neutral	0.0583482	1	neutral	0.0575502	1
sgRNA0100	SAOUHSC_00168	truncatedoppB	0.215419	1	neutral	0.0570974	1	neutral	-0.158322	1
sgRNA0101	SAOUHSC_00169		0.0426495	1	neutral	0.10641	1	neutral	0.0637602	1
sgRNA0102	SAOUHSC_00172		0.00417283	1	neutral	-0.0318	1	neutral	-0.0359729	1
sgRNA0103	SAOUHSC_00173	acpD	0.0527467	1	neutral	0.0397326	1	neutral	-0.013014	1
sgRNA0104	SAOUHSC_00174		0.0280538	1	neutral	0.0130463	1	neutral	-0.0150075	1
sgRNA0105	SAOUHSC_00175	malK	0.011804	1	neutral	0.261885	1	neutral	0.250081	1
sgRNA0106	SAOUHSC_00176	malE	0.0555949	1	neutral	-0.114362	1	neutral	-0.169957	1
sgRNA0107	SAOUHSC_00177	malF	0.0306599	1	neutral	0.0389242	1	neutral	0.00826425	1
sgRNA0108	SAOUHSC_00178		0.0106973	1	neutral	-0.122839	1	neutral	-0.133536	1
sgRNA0109	SAOUHSC_00179		0.0231627	1	neutral	0.190903	1	neutral	0.16774	1
sgRNA0110	SAOUHSC_00180		0.0563853	1	neutral	0.145582	1	neutral	0.0891969	1
sgRNA0111	SAOUHSC_00181		0.0477574	1	neutral	0.121363	1	neutral	0.0736058	1
sgRNA0112	SAOUHSC_00182		0.0402249	1	neutral	0.0134856	1	neutral	-0.0267393	1
sgRNA0113	SAOUHSC_00183	uhpT	0.0388312	1	neutral	0.453946	1	neutral	0.415115	1
sgRNA0114	SAOUHSC_00184	hptR	0.0179256	1	neutral	0.0735956	1	neutral	0.05567	1
sgRNA0115	SAOUHSC_00185	hptS	0.0549331	1	neutral	0.0256213	1	neutral	-0.0293119	1
sgRNA0116	SAOUHSC_00186	hptA	0.0254134	1	neutral	0.0746241	1	neutral	0.0492107	1
sgRNA0117	SAOUHSC_00187	pflB	-0.0236139	1	neutral	-0.101301	1	neutral	-0.0776868	1
sgRNA0118	SAOUHSC_00189		-0.533348	1	neutral	0.0104081	1	neutral	0.543756	1
sgRNA0119	SAOUHSC_00190		-0.170144	1	neutral	-0.221638	1	neutral	-0.0514944	1
sgRNA0120	SAOUHSC_00191		-0.0501578	1	neutral	0.17686	1	neutral	0.227018	1
sgRNA0121	SAOUHSC_00192	coa	0.0895695	1	neutral	0.0936716	1	neutral	0.0041021	1
sgRNA0122	SAOUHSC_00194		0.0266033	1	neutral	0.0300339	1	neutral	0.00343057	1
sgRNA0123	SAOUHSC_00196	fadB	0.0891045	1	neutral	0.0864538	1	neutral	-0.00265069	1
sgRNA0124	SAOUHSC_00197	fadD	0.00204744	1	neutral	-0.0465849	1	neutral	-0.0486324	1
sgRNA0125	SAOUHSC_00199	fadX	0.0923181	1	neutral	-0.0500748	1	neutral	-0.142393	1
sgRNA0126	SAOUHSC_00200	prsS	-0.0191787	1	neutral	-0.0937646	1	neutral	-0.0745859	1
sgRNA0127	SAOUHSC_00201	opp5A	-0.0236522	1	neutral	0.0595641	1	neutral	0.0832163	1
sgRNA0128	SAOUHSC_00202		0.0497798	1	neutral	0.0679283	1	neutral	0.0181485	1
sgRNA0129	SAOUHSC_00204	hmp	-0.181496	1	neutral	-0.232132	1	neutral	-0.0506358	1
sgRNA0130	SAOUHSC_00205		-0.0101192	1	neutral	0.209598	1	neutral	0.219717	1
sgRNA0131	SAOUHSC_00206	ldh1	-0.0121238	1	neutral	0.1624	1	neutral	0.174524	1
sgRNA0132	SAOUHSC_00208		0.0403946	1	neutral	0.0686508	1	neutral	0.0282562	1
sgRNA0133	SAOUHSC_00209	glcC	-0.00307099	1	neutral	0.212743	1	neutral	0.215814	1
sgRNA0134	SAOUHSC_00211		0.0563325	1	neutral	0.0676276	1	neutral	0.0112951	1
sgRNA0135	SAOUHSC_00213		0.0395416	1	neutral	0.063887	1	neutral	0.0243454	1
sgRNA0136	SAOUHSC_00214		0.00381582	1	neutral	0.0632137	1	neutral	0.0593979	1
sgRNA0137	SAOUHSC_00215	gatB	0.0847691	1	neutral	-0.0690626	1	neutral	-0.153832	1
sgRNA0138	SAOUHSC_00216	gatC	0.0380701	1	neutral	-0.129308	1	neutral	-0.167378	1
sgRNA0139	SAOUHSC_00217	gutB	0.0111092	1	neutral	0.116049	1	neutral	0.10494	1
sgRNA0140	SAOUHSC_00218		0.0634264	1	neutral	0.118939	1	neutral	0.055513	1
sgRNA0141	SAOUHSC_00219		0.00889812	1	neutral	0.0314835	1	neutral	0.0225854	1
sgRNA0142	SAOUHSC_00220	tarI'	0.0184857	1	neutral	-0.122215	1	neutral	-0.140701	1
sgRNA0143	SAOUHSC_00222		0.0275825	1	neutral	0.0173648	1	neutral	-0.0102177	1
sgRNA0146	SAOUHSC_00229	scdA	0.029576	1	neutral	0.000709668	1	neutral	-0.0288664	1
sgRNA0147	SAOUHSC_00230	lytS	0.0477439	1	neutral	-0.124939	1	neutral	-0.172682	1
sgRNA0148	SAOUHSC_00232	lrgA	-0.0642236	1	neutral	-0.210582	1	neutral	-0.146359	1
sgRNA0149	SAOUHSC_00234	bglR	0.0461721	1	neutral	-0.0536058	1	neutral	-0.0997778	1
sgRNA0150	SAOUHSC_00235		0.0569611	1	neutral	0.0619797	1	neutral	0.00501857	1
sgRNA0151	SAOUHSC_00237		0.00555987	1	neutral	0.00815994	1	neutral	0.00260007	1
sgRNA0152	SAOUHSC_00239	rbsK	0.000390455	1	neutral	-0.118427	1	neutral	-0.118817	1
sgRNA0153	SAOUHSC_00240	rbsD	0.0480485	1	neutral	0.13675	1	neutral	0.0887016	1
sgRNA0154	SAOUHSC_00241	rbsU	0.0662135	1	neutral	0.0541704	1	neutral	-0.0120431	1
sgRNA0155	SAOUHSC_00242		0.0658467	1	neutral	0.0869659	1	neutral	0.0211192	1
sgRNA0156	SAOUHSC_00243		0.0555488	1	neutral	-0.0303741	1	neutral	-0.0859229	1
sgRNA0157	SAOUHSC_00244		-0.0688653	1	neutral	-0.0718329	1	neutral	-0.00296756	1
sgRNA0158	SAOUHSC_00245		-0.00326772	1	neutral	-0.127705	1	neutral	-0.124437	1
sgRNA0159	SAOUHSC_00246		0.0835304	1	neutral	0.175247	1	neutral	0.0917167	1
sgRNA0160	SAOUHSC_00247		-0.00607356	1	neutral	-0.0258402	1	neutral	-0.0197667	1
sgRNA0161	SAOUHSC_00248	lytM	0.0167649	1	neutral	0.00141976	1	neutral	-0.0153451	1
sgRNA0162	SAOUHSC_00249		0.0276517	1	neutral	-0.129348	1	neutral	-0.157	1
sgRNA0163	SAOUHSC_00250		0.0576154	1	neutral	0.000656064	1	neutral	-0.0569593	1
sgRNA0164	SAOUHSC_00251		0.0133508	1	neutral	0.145689	1	neutral	0.132338	1
sgRNA0165	SAOUHSC_00253		-0.462314	1	neutral	-0.217491	1	neutral	0.244823	1
sgRNA0166	SAOUHSC_00254		0.0603526	1	neutral	-0.0981884	1	neutral	-0.158541	1
sgRNA0167	SAOUHSC_00256		0.0722919	1	neutral	0.113378	1	neutral	0.0410864	1
sgRNA0168	SAOUHSC_00257	esxA	0.0637593	1	neutral	0.130757	1	neutral	0.0669972	1
sgRNA0169	SAOUHSC_00258	esaA	0.090151	1	neutral	0.00598194	1	neutral	-0.084169	1
sgRNA0170	SAOUHSC_00259	essA	0.123932	1	neutral	0.136143	1	neutral	0.0122106	1
sgRNA0171	SAOUHSC_00260	esaB	-0.0182518	1	neutral	0.0507677	1	neutral	0.0690196	1
sgRNA0172	SAOUHSC_00261	essB	0.0664074	1	neutral	0.109267	1	neutral	0.0428591	1
sgRNA0173	SAOUHSC_00262	essC	0.0796771	1	neutral	0.120036	1	neutral	0.0403591	1
sgRNA0174	SAOUHSC_00264	esaC	0.110674	1	neutral	0.261624	1	neutral	0.15095	1
sgRNA0175	SAOUHSC_00265	esxB	0.0334163	1	neutral	-0.0159379	1	neutral	-0.0493542	1
sgRNA0176	SAOUHSC_00266	esaE	0.113128	1	neutral	-0.0798321	1	neutral	-0.19296	1
sgRNA0177	SAOUHSC_00267	esxD	0.0109649	1	neutral	-0.0692395	1	neutral	-0.0802044	1
sgRNA0178	SAOUHSC_00268	esaD	0.0739204	1	neutral	0.155649	1	neutral	0.0817283	1
sgRNA0179	SAOUHSC_00269	esaG	-1.27364	0.0821586	neutral	-0.620586	1	neutral	0.65305	1
sgRNA0180	SAOUHSC_00270		0.0544182	1	neutral	0.0427309	1	neutral	-0.0116873	1
sgRNA0181	SAOUHSC_00271		0.0508713	1	neutral	0.00185746	1	neutral	-0.0490139	1
sgRNA0182	SAOUHSC_00272		0.0582364	1	neutral	0.339016	1	neutral	0.28078	1
sgRNA0183	SAOUHSC_00274		-1.01551	1	neutral	-0.544073	1	neutral	0.471441	1
sgRNA0184	SAOUHSC_00277		-0.0361845	1	neutral	0.182932	1	neutral	0.219117	1
sgRNA0185	SAOUHSC_00278		-0.26383	1	neutral	-0.303543	1	neutral	-0.0397129	1
sgRNA0186	SAOUHSC_00279		0.0627795	1	neutral	-0.159475	1	neutral	-0.222254	1
sgRNA0187	SAOUHSC_00280		0.0343843	1	neutral	0.171462	1	neutral	0.137077	1
sgRNA0188	SAOUHSC_00281		0.0207011	1	neutral	0.102478	1	neutral	0.0817768	1
sgRNA0189	SAOUHSC_00282	brnQ2	0.0592888	1	neutral	0.173413	1	neutral	0.114125	1
sgRNA0190	SAOUHSC_00284		0.0387126	1	neutral	0.0766727	1	neutral	0.0379601	1
sgRNA0191	SAOUHSC_00285		0.0321513	1	neutral	0.150776	1	neutral	0.118624	1
sgRNA0192	SAOUHSC_00289		0.0202857	1	neutral	0.0949693	1	neutral	0.0746836	1
sgRNA0193	SAOUHSC_00290	pfoR	0.0401972	1	neutral	0.0830418	1	neutral	0.0428446	1
sgRNA0194	SAOUHSC_00291		-0.090685	1	neutral	-0.0638016	1	neutral	0.0268835	1
sgRNA0195	SAOUHSC_00292	psuG	0.0247809	1	neutral	0.0018651	1	neutral	-0.0229158	1
sgRNA0196	SAOUHSC_00293		0.0586138	1	neutral	0.270222	1	neutral	0.211608	1
sgRNA0197	SAOUHSC_00294	nanT	0.00182296	1	neutral	0.0466621	1	neutral	0.0448391	1
sgRNA0198	SAOUHSC_00295	nanA	0.0160563	1	neutral	-0.129575	1	neutral	-0.145631	1
sgRNA0199	SAOUHSC_00296	nanK	0.112725	1	neutral	0.302035	1	neutral	0.18931	1
sgRNA0200	SAOUHSC_00297	nanR	0.0522643	1	neutral	0.0370345	1	neutral	-0.0152298	1
sgRNA0201	SAOUHSC_00298	nanE	-0.16614	1	neutral	-0.084477	1	neutral	0.0816628	1
sgRNA0202	SAOUHSC_00299		0.0110937	1	neutral	0.110692	1	neutral	0.099598	1
sgRNA0203	SAOUHSC_00300	gehB	0.024077	1	neutral	0.0521509	1	neutral	0.0280739	1
sgRNA0204	SAOUHSC_00301		0.00691484	1	neutral	-0.0817184	1	neutral	-0.0886333	1
sgRNA0205	SAOUHSC_00302		0.0601996	1	neutral	-0.00451029	1	neutral	-0.0647099	1
sgRNA0206	SAOUHSC_00304		0.0935126	1	neutral	0.398986	1	neutral	0.305474	1
sgRNA0207	SAOUHSC_00309		0.0274917	1	neutral	0.105855	1	neutral	0.0783634	1
sgRNA0208	SAOUHSC_00313		0.0577583	1	neutral	-0.0177875	1	neutral	-0.0755458	1
sgRNA0209	SAOUHSC_00314	mepR	-0.00408558	1	neutral	0.00405069	1	neutral	0.00813628	1
sgRNA0210	SAOUHSC_00315	mepA	0.00593167	1	neutral	0.0153029	1	neutral	0.00937124	1
sgRNA0211	SAOUHSC_00316	mepB	-0.0118547	1	neutral	0.0983091	1	neutral	0.110164	1
sgRNA0212	SAOUHSC_00317	glpT	0.0248778	1	neutral	0.00666998	1	neutral	-0.0182079	1
sgRNA0213	SAOUHSC_00318		-0.0193222	1	neutral	0.131497	1	neutral	0.150819	1
sgRNA0214	SAOUHSC_00322		0.00145348	1	neutral	0.132151	1	neutral	0.130698	1
sgRNA0215	SAOUHSC_00323		-0.043776	1	neutral	-0.0602733	1	neutral	-0.0164972	1
sgRNA0216	SAOUHSC_00324		0.0210512	1	neutral	0.0551132	1	neutral	0.0340619	1
sgRNA0217	SAOUHSC_00325	fepA	0.0764882	1	neutral	-0.041991	1	neutral	-0.118479	1
sgRNA0218	SAOUHSC_00326	fepB	0.00423305	1	neutral	0.0755583	1	neutral	0.0713253	1
sgRNA0219	SAOUHSC_00327	fepC	0.046478	1	neutral	-0.122856	1	neutral	-0.169334	1
sgRNA0220	SAOUHSC_00329	tatA	-0.00520986	1	neutral	0.0448014	1	neutral	0.0500112	1
sgRNA0221	SAOUHSC_00330		0.0535009	1	neutral	0.104238	1	neutral	0.0507374	1
sgRNA0222	SAOUHSC_00331		-0.0133438	1	neutral	-0.00611131	1	neutral	0.00723245	1
sgRNA0223	SAOUHSC_00335	ltrA	-0.25955	1	neutral	0.0198365	1	neutral	0.279387	1
sgRNA0225	SAOUHSC_00341	metI	-0.535318	1	neutral	0.187081	1	neutral	0.7224	1
sgRNA0226	SAOUHSC_00342	parB	-0.0109697	1	neutral	0.192988	1	neutral	0.203958	1
sgRNA0227	SAOUHSC_00344		-0.128819	1	neutral	0.0955509	1	neutral	0.22437	1
sgRNA0228	SAOUHSC_00347		0.00476286	1	neutral	-0.151157	1	neutral	-0.15592	1
sgRNA0230	SAOUHSC_00351		0.0722791	1	neutral	0.0609117	1	neutral	-0.0113674	1
sgRNA0231	SAOUHSC_00352		-0.0115633	1	neutral	0.154486	1	neutral	0.166049	1
sgRNA0232	SAOUHSC_00354	selX	0.0722772	1	neutral	0.059629	1	neutral	-0.0126482	1
sgRNA0233	SAOUHSC_00355		-0.0265527	1	neutral	-0.355367	1	neutral	-0.328814	1
sgRNA0234	SAOUHSC_00356		-0.0242986	1	neutral	0.0750408	1	neutral	0.0993394	1
sgRNA0235	SAOUHSC_00357		0.0639136	1	neutral	-0.0529818	1	neutral	-0.116895	1
sgRNA0237	SAOUHSC_00359		0.0127885	1	neutral	0.165609	1	neutral	0.15282	1
sgRNA0238	SAOUHSC_00360		0.0434131	1	neutral	0.120746	1	neutral	0.0773331	1
sgRNA0239	SAOUHSC_00363		-0.0577282	1	neutral	0.23544	1	neutral	0.293168	1
sgRNA0240	SAOUHSC_00365	ahpC	0.0294866	1	neutral	0.0631897	1	neutral	0.0337031	1
sgRNA0241	SAOUHSC_00366	nfrA	0.0437311	1	neutral	0.0264382	1	neutral	-0.0172929	1
sgRNA0242	SAOUHSC_00367	tcyP	0.0110945	1	neutral	0.0105333	1	neutral	-0.000561195	1
sgRNA0243	SAOUHSC_00368		0.0283669	1	neutral	-0.00359485	1	neutral	-0.0319618	1
sgRNA0244	SAOUHSC_00369		-0.11687	1	neutral	-0.078921	1	neutral	0.0379489	1
sgRNA0245	SAOUHSC_00370		0.0222792	1	neutral	-0.28448	1	neutral	-0.306759	1
sgRNA0246	SAOUHSC_00371		0.0522538	1	neutral	-0.603038	1	neutral	-0.655292	1
sgRNA0247	SAOUHSC_00372	xpt	-0.0938973	1	neutral	-0.061835	1	neutral	0.0320622	1
sgRNA0248	SAOUHSC_00376		0.00817977	1	neutral	0.0873797	1	neutral	0.0791999	1
sgRNA0249	SAOUHSC_00377		0.0511416	1	neutral	0.0729603	1	neutral	0.0218188	1
sgRNA0250	SAOUHSC_00378		0.0140099	1	neutral	-0.146114	1	neutral	-0.160124	1
sgRNA0251	SAOUHSC_00380		0.00671633	1	neutral	0.0943727	1	neutral	0.0876563	1
sgRNA0252	SAOUHSC_00382		-0.00967353	1	neutral	-0.0785828	1	neutral	-0.0689093	1
sgRNA0253	SAOUHSC_00383	ssl1	0.0237926	1	neutral	0.268051	1	neutral	0.244258	1
sgRNA0254	SAOUHSC_00384	ssl2	0.0414963	1	neutral	-0.118562	1	neutral	-0.160058	1
sgRNA0255	SAOUHSC_00386	ssl3	-0.0564666	1	neutral	0.0491098	1	neutral	0.105576	1
sgRNA0256	SAOUHSC_00387		0.0525695	1	neutral	0.113529	1	neutral	0.0609592	1
sgRNA0257	SAOUHSC_00389	ssl4	0.0347159	1	neutral	0.238091	1	neutral	0.203375	1
sgRNA0258	SAOUHSC_00390	ssl5	0.0405356	1	neutral	0.200659	1	neutral	0.160123	1
sgRNA0259	SAOUHSC_00391	ssl6	0.044984	1	neutral	0.249979	1	neutral	0.204995	1
sgRNA0260	SAOUHSC_00392	ssl7	0.0637683	1	neutral	0.0961689	1	neutral	0.0324005	1
sgRNA0261	SAOUHSC_00393	ssl8	-0.15183	1	neutral	-0.24911	1	neutral	-0.0972803	1
sgRNA0262	SAOUHSC_00394	ssl9	0.00219568	1	neutral	-0.00504973	1	neutral	-0.0072454	1
sgRNA0263	SAOUHSC_00395	ssl10	0.0512177	1	neutral	-0.0662232	1	neutral	-0.117441	1
sgRNA0264	SAOUHSC_00396		0.0439756	1	neutral	-0.0542631	1	neutral	-0.0982387	1
sgRNA0265	SAOUHSC_00398	hsdS	-0.0103013	1	neutral	0.0564782	1	neutral	0.0667794	1
sgRNA0266	SAOUHSC_00399	ssl11	0.0876542	1	neutral	0.152582	1	neutral	0.0649275	1
sgRNA0267	SAOUHSC_00401		0.0133739	1	neutral	-0.022738	1	neutral	-0.0361119	1
sgRNA0268	SAOUHSC_00402	lpl3	0.0416723	1	neutral	-0.0665754	1	neutral	-0.108248	1
sgRNA0269	SAOUHSC_00409		-0.178876	1	neutral	-0.38008	1	neutral	-0.201203	1
sgRNA0270	SAOUHSC_00410		0.0604184	1	neutral	-0.0138058	1	neutral	-0.0742242	1
sgRNA0271	SAOUHSC_00411	psma	0.132016	1	neutral	0.482433	1	neutral	0.350416	1
sgRNA0274	SAOUHSC_00415		0.0216759	1	neutral	-0.0300144	1	neutral	-0.0516903	1
sgRNA0275	SAOUHSC_00416		0.062172	1	neutral	-0.0671624	1	neutral	-0.129334	1
sgRNA0276	SAOUHSC_00418		0.034501	1	neutral	0.063594	1	neutral	0.029093	1
sgRNA0277	SAOUHSC_00420		-0.0206583	1	neutral	-0.026235	1	neutral	-0.0055767	1
sgRNA0278	SAOUHSC_00421	mccA	0.0572636	1	neutral	-0.258345	1	neutral	-0.315609	1
sgRNA0279	SAOUHSC_00423	metN2	-0.011876	1	neutral	-0.0935224	1	neutral	-0.0816464	1
sgRNA0280	SAOUHSC_00427	sle1	0.0375697	1	neutral	-0.00839114	1	neutral	-0.0459608	1
sgRNA0281	SAOUHSC_00428		0.03537	1	neutral	-0.0691734	1	neutral	-0.104543	1
sgRNA0282	SAOUHSC_00429		-0.0329174	1	neutral	0.191352	1	neutral	0.22427	1
sgRNA0283	SAOUHSC_00433		0.0461184	1	neutral	0.173176	1	neutral	0.127057	1
sgRNA0284	SAOUHSC_00434	gltC	0.078217	1	neutral	0.124292	1	neutral	0.0460755	1
sgRNA0285	SAOUHSC_00435	gltB	0.0365638	1	neutral	-0.0154411	1	neutral	-0.0520049	1
sgRNA0286	SAOUHSC_00437	treP	0.00497338	1	neutral	-0.116535	1	neutral	-0.121508	1
sgRNA0287	SAOUHSC_00438	treC	-0.00232083	1	neutral	-0.0276461	1	neutral	-0.0253253	1
sgRNA0288	SAOUHSC_00439	treR	0.015683	1	neutral	0.0106233	1	neutral	-0.00505973	1
sgRNA0289	SAOUHSC_00441		-0.0103884	1	neutral	-0.0271662	1	neutral	-0.0167778	1
sgRNA0291	SAOUHSC_00450		-0.0664484	1	neutral	-0.194339	1	neutral	-0.12789	1
sgRNA0294	SAOUHSC_00453		0.01972	1	neutral	-0.106485	1	neutral	-0.126205	1
sgRNA0296	SAOUHSC_00457		0.0653519	1	neutral	0.192191	1	neutral	0.126839	1
sgRNA0297	SAOUHSC_00460		0.0283147	1	neutral	-0.00883415	1	neutral	-0.0371488	1
sgRNA0299	SAOUHSC_00463	rnmV	-0.254429	1	neutral	-1.01934	1	neutral	-0.76491	1
sgRNA0300	SAOUHSC_00465	veg	-0.179044	1	neutral	-0.055049	1	neutral	0.123995	1
sgRNA0301	SAOUHSC_00466	ipk	-0.230324	1	neutral	-0.412583	1	neutral	-0.182259	1
sgRNA0302	SAOUHSC_00468	yabJ	0.010247	1	neutral	-0.15754	1	neutral	-0.167787	1
sgRNA0306	SAOUHSC_00473		-0.375466	1	neutral	-0.107377	1	neutral	0.26809	1
sgRNA0307	SAOUHSC_00474	rplY	-0.70745	1	neutral	-0.713763	1	neutral	-0.00631295	1
sgRNA0308	SAOUHSC_00475	pth	-1.32245	0.011933	essential	-1.17608	1	neutral	0.146374	1
sgRNA0313	SAOUHSC_00487	hslO	-0.0185027	1	neutral	-0.122147	1	neutral	-0.103644	1
sgRNA0314	SAOUHSC_00488	cysK	-0.281389	1	neutral	-0.500638	1	neutral	-0.219249	1
sgRNA0315	SAOUHSC_00489	folP	-1.23748	0.000145874	essential	-0.115193	1	neutral	1.12229	1
sgRNA0316	SAOUHSC_00497		0.102441	1	neutral	-0.0536644	1	neutral	-0.156105	1
sgRNA0317	SAOUHSC_00499	pdxS	0.0300333	1	neutral	-0.0973701	1	neutral	-0.127403	1
sgRNA0319	SAOUHSC_00502	ctsR	0.0271261	1	neutral	-0.434942	1	neutral	-0.462068	1
sgRNA0320	SAOUHSC_00506		0.0845502	1	neutral	0.158775	1	neutral	0.0742251	1
sgRNA0321	SAOUHSC_00507	radA	-0.000130828	1	neutral	-0.283581	1	neutral	-0.28345	1
sgRNA0324	SAOUHSC_00515	sigH	0.123546	1	neutral	0.191182	1	neutral	0.0676368	1
sgRNA0329	SAOUHSC_00523	rsmC	-0.00254468	1	neutral	0.14244	1	neutral	0.144985	1
sgRNA0335	SAOUHSC_00531		0.137534	1	neutral	-0.107254	1	neutral	-0.244788	1
sgRNA0336	SAOUHSC_00532	kbl	-0.0359647	1	neutral	-0.112619	1	neutral	-0.0766541	1
sgRNA0337	SAOUHSC_00533	hchA	0.0391415	1	neutral	0.025511	1	neutral	-0.0136305	1
sgRNA0338	SAOUHSC_00534	araB	-0.0109851	1	neutral	0.0511207	1	neutral	0.0621057	1
sgRNA0339	SAOUHSC_00535		0.0830425	1	neutral	0.172279	1	neutral	0.0892361	1
sgRNA0340	SAOUHSC_00536	ilvE	-0.139042	1	neutral	0.106836	1	neutral	0.245878	1
sgRNA0341	SAOUHSC_00538		0.0652002	1	neutral	0.051136	1	neutral	-0.0140642	1
sgRNA0342	SAOUHSC_00540	dgk	-0.0222943	1	neutral	-0.0577913	1	neutral	-0.0354969	1
sgRNA0343	SAOUHSC_00541	tadA	-0.0452651	1	neutral	-0.15396	1	neutral	-0.108695	1
sgRNA0344	SAOUHSC_00542		-0.190275	1	neutral	-0.131713	1	neutral	0.058562	1
sgRNA0345	SAOUHSC_00544	sdrC	0.0887099	1	neutral	-0.0876861	1	neutral	-0.176396	1
sgRNA0346	SAOUHSC_00545	sdrD	-0.00820447	1	neutral	-0.0349915	1	neutral	-0.0267871	1
sgRNA0347	SAOUHSC_00547		0.0174912	1	neutral	0.0670647	1	neutral	0.0495735	1
sgRNA0348	SAOUHSC_00548		-0.0161436	1	neutral	0.224401	1	neutral	0.240545	1
sgRNA0350	SAOUHSC_00552	nagB	-0.0486883	1	neutral	-0.292697	1	neutral	-0.244008	1
sgRNA0352	SAOUHSC_00555		0.0254429	1	neutral	0.13039	1	neutral	0.104947	1
sgRNA0353	SAOUHSC_00556	proP	-0.00604809	1	neutral	-0.00375219	1	neutral	0.0022959	1
sgRNA0354	SAOUHSC_00557	vraA	0.00253045	1	neutral	0.0288007	1	neutral	0.0262703	1
sgRNA0355	SAOUHSC_00561	vraX	-0.137023	1	neutral	-0.507524	1	neutral	-0.370501	1
sgRNA0356	SAOUHSC_00562	pdxK	0.0299319	1	neutral	0.167568	1	neutral	0.137636	1
sgRNA0359	SAOUHSC_00569		0.0450226	1	neutral	-0.0915809	1	neutral	-0.136603	1
sgRNA0360	SAOUHSC_00572		0.106332	1	neutral	-0.0153418	1	neutral	-0.121674	1
sgRNA0361	SAOUHSC_00573	hemQ	-2.11505	8.24048e-12	essential	-1.15734	1	neutral	0.957705	1
sgRNA0362	SAOUHSC_00574	eutD	-1.65097	1.6241e-13	essential	-0.755068	1	neutral	0.895902	1
sgRNA0365	SAOUHSC_00580		-0.0832992	1	neutral	-0.143058	1	neutral	-0.0597588	1
sgRNA0366	SAOUHSC_00582		0.024071	1	neutral	0.141387	1	neutral	0.117316	1
sgRNA0367	SAOUHSC_00584		0.0668081	1	neutral	-0.270808	1	neutral	-0.337616	1
sgRNA0368	SAOUHSC_00586		0.0967329	1	neutral	0.0426913	1	neutral	-0.0540416	1
sgRNA0369	SAOUHSC_00587		0.0139108	1	neutral	-0.00980464	1	neutral	-0.0237154	1
sgRNA0370	SAOUHSC_00592		0.00243428	1	neutral	0.0865859	1	neutral	0.0841516	1
sgRNA0371	SAOUHSC_00596		0.067802	1	neutral	0.11546	1	neutral	0.0476576	1
sgRNA0372	SAOUHSC_00598		0.0166719	1	neutral	-0.174954	1	neutral	-0.191626	1
sgRNA0373	SAOUHSC_00599		-0.261859	1	neutral	-0.339681	1	neutral	-0.0778216	1
sgRNA0374	SAOUHSC_00600		0.00138578	1	neutral	0.072552	1	neutral	0.0711662	1
sgRNA0375	SAOUHSC_00602		0.0246771	1	neutral	0.010274	1	neutral	-0.0144031	1
sgRNA0376	SAOUHSC_00603	iolS	-0.0128985	1	neutral	0.0330594	1	neutral	0.0459579	1
sgRNA0377	SAOUHSC_00604		0.0206233	1	neutral	0.096562	1	neutral	0.0759387	1
sgRNA0378	SAOUHSC_00605		-0.0519886	1	neutral	0.178382	1	neutral	0.23037	1
sgRNA0379	SAOUHSC_00608	adh1	-0.0577754	1	neutral	0.0763228	1	neutral	0.134098	1
sgRNA0381	SAOUHSC_00612		0.0373482	1	neutral	0.211864	1	neutral	0.174516	1
sgRNA0382	SAOUHSC_00613		0.00787455	1	neutral	-0.249386	1	neutral	-0.257261	1
sgRNA0383	SAOUHSC_00614		0.103551	1	neutral	-0.00199195	1	neutral	-0.105543	1
sgRNA0384	SAOUHSC_00615		0.00660449	1	neutral	0.22594	1	neutral	0.219335	1
sgRNA0385	SAOUHSC_00617		0.0277289	1	neutral	-0.250998	1	neutral	-0.278727	1
sgRNA0386	SAOUHSC_00618		-0.0897133	1	neutral	-0.254318	1	neutral	-0.164604	1
sgRNA0387	SAOUHSC_00619		-0.0659199	1	neutral	-0.0551603	1	neutral	0.0107596	1
sgRNA0388	SAOUHSC_00620	sarA	-0.790418	1	neutral	-0.126578	1	neutral	0.66384	1
sgRNA0389	SAOUHSC_00621		0.0310197	1	neutral	-0.127993	1	neutral	-0.159013	1
sgRNA0390	SAOUHSC_00622		0.123194	1	neutral	0.124357	1	neutral	0.00116261	1
sgRNA0391	SAOUHSC_00624		0.0094447	1	neutral	-0.27104	1	neutral	-0.280485	1
sgRNA0392	SAOUHSC_00630		0.137469	1	neutral	0.297123	1	neutral	0.159654	1
sgRNA0393	SAOUHSC_00633		0.0822518	1	neutral	0.120319	1	neutral	0.0380672	1
sgRNA0395	SAOUHSC_00638	mntR	-0.20913	1	neutral	-0.273827	1	neutral	-0.0646976	1
sgRNA0396	SAOUHSC_00639		0.0340388	1	neutral	0.166931	1	neutral	0.132892	1
sgRNA0397	SAOUHSC_00640	tagA	-0.553752	1	neutral	-0.767402	1	neutral	-0.213649	1
sgRNA0401	SAOUHSC_00646	pbp4	0.00341751	1	neutral	-0.046044	1	neutral	-0.0494615	1
sgRNA0402	SAOUHSC_00647	abcA	0.106715	1	neutral	0.203124	1	neutral	0.0964092	1
sgRNA0404	SAOUHSC_00651		0.0327769	1	neutral	-0.0747106	1	neutral	-0.107487	1
sgRNA0406	SAOUHSC_00655	dhaK	0.0301477	1	neutral	0.0826071	1	neutral	0.0524593	1
sgRNA0408	SAOUHSC_00660		0.0326834	1	neutral	0.0689151	1	neutral	0.0362317	1
sgRNA0409	SAOUHSC_00661		0.0562375	1	neutral	0.00897791	1	neutral	-0.0472596	1
sgRNA0410	SAOUHSC_00662		0.0066501	1	neutral	0.0614785	1	neutral	0.0548284	1
sgRNA0411	SAOUHSC_00663		0.189208	1	neutral	0.148305	1	neutral	-0.0409033	1
sgRNA0412	SAOUHSC_00664	graX	0.336241	1	neutral	0.269128	1	neutral	-0.0671128	1
sgRNA0413	SAOUHSC_00667	vraF	0.082827	1	neutral	0.138564	1	neutral	0.0557373	1
sgRNA0414	SAOUHSC_00669	pitR	0.06595	1	neutral	-0.267757	1	neutral	-0.333707	1
sgRNA0415	SAOUHSC_00671		-0.560481	1	neutral	-0.160618	1	neutral	0.399863	1
sgRNA0416	SAOUHSC_00672		-0.0275967	1	neutral	-0.0136279	1	neutral	0.0139689	1
sgRNA0417	SAOUHSC_00673	rbf	0.024592	1	neutral	0.0966397	1	neutral	0.0720477	1
sgRNA0418	SAOUHSC_00675		0.0275212	1	neutral	-0.311319	1	neutral	-0.338841	1
sgRNA0419	SAOUHSC_00678		-0.303954	1	neutral	-0.0273528	1	neutral	0.276602	1
sgRNA0420	SAOUHSC_00679	ccpE	-0.0513825	1	neutral	0.0799877	1	neutral	0.13137	1
sgRNA0421	SAOUHSC_00683		0.0480601	1	neutral	0.0700696	1	neutral	0.0220096	1
sgRNA0422	SAOUHSC_00684		-0.0439276	1	neutral	0.114478	1	neutral	0.158405	1
sgRNA0423	SAOUHSC_00685		0.0258838	1	neutral	-0.157291	1	neutral	-0.183175	1
sgRNA0424	SAOUHSC_00686		-0.0635694	1	neutral	-0.170148	1	neutral	-0.106578	1
sgRNA0425	SAOUHSC_00690		0.0243733	1	neutral	0.129888	1	neutral	0.105515	1
sgRNA0426	SAOUHSC_00691	uppP	0.00320181	1	neutral	0.308784	1	neutral	0.305582	1
sgRNA0427	SAOUHSC_00692		-0.117472	1	neutral	-0.0605596	1	neutral	0.0569123	1
sgRNA0428	SAOUHSC_00694	mgrA	0.0427811	1	neutral	0.373932	1	neutral	0.331151	1
sgRNA0429	SAOUHSC_00695		-0.0193099	1	neutral	0.211738	1	neutral	0.231048	1
sgRNA0430	SAOUHSC_00696		0.00150853	1	neutral	0.0217397	1	neutral	0.0202312	1
sgRNA0431	SAOUHSC_00698		0.0865793	1	neutral	0.014663	1	neutral	-0.0719162	1
sgRNA0432	SAOUHSC_00701		0.0455491	1	neutral	0.0750967	1	neutral	0.0295476	1
sgRNA0433	SAOUHSC_00702		0.0633347	1	neutral	0.162567	1	neutral	0.0992323	1
sgRNA0434	SAOUHSC_00703	norA	0.0118608	1	neutral	0.156347	1	neutral	0.144486	1
sgRNA0435	SAOUHSC_00704		0.0631808	1	neutral	-0.00964685	1	neutral	-0.0728277	1
sgRNA0436	SAOUHSC_00705	ybaK	-0.0116323	1	neutral	-0.0699442	1	neutral	-0.0583119	1
sgRNA0437	SAOUHSC_00706	fruR	-0.0293039	1	neutral	0.228872	1	neutral	0.258176	1
sgRNA0438	SAOUHSC_00709		-0.0137987	1	neutral	0.170825	1	neutral	0.184624	1
sgRNA0439	SAOUHSC_00710	nagA	-0.415129	1	neutral	-0.210487	1	neutral	0.204642	1
sgRNA0440	SAOUHSC_00711		0.0810817	1	neutral	-0.0626733	1	neutral	-0.143755	1
sgRNA0441	SAOUHSC_00712		0.0597308	1	neutral	0.137954	1	neutral	0.0782235	1
sgRNA0442	SAOUHSC_00713	csbB	0.0272326	1	neutral	0.0212038	1	neutral	-0.0060288	1
sgRNA0443	SAOUHSC_00715	saeR	0.0734569	1	neutral	-0.119784	1	neutral	-0.193241	1
sgRNA0444	SAOUHSC_00716	saeQ	-0.0351386	1	neutral	0.15848	1	neutral	0.193619	1
sgRNA0445	SAOUHSC_00717	saeP	0.0280283	1	neutral	-0.0577062	1	neutral	-0.0857345	1
sgRNA0446	SAOUHSC_00718		0.197327	1	neutral	0.261701	1	neutral	0.0643742	1
sgRNA0447	SAOUHSC_00720	queD	0.00547589	1	neutral	0.15248	1	neutral	0.147004	1
sgRNA0448	SAOUHSC_00721	queC	-0.00156166	1	neutral	0.192064	1	neutral	0.193626	1
sgRNA0449	SAOUHSC_00722	pabA	-0.0498335	1	neutral	-0.139208	1	neutral	-0.0893743	1
sgRNA0450	SAOUHSC_00723	pabB	-0.0841675	1	neutral	0.0633388	1	neutral	0.147506	1
sgRNA0451	SAOUHSC_00724		0.00266245	1	neutral	-0.0848207	1	neutral	-0.0874831	1
sgRNA0452	SAOUHSC_00725		0.0618177	1	neutral	-0.029975	1	neutral	-0.0917927	1
sgRNA0453	SAOUHSC_00726		0.0596284	1	neutral	0.161968	1	neutral	0.10234	1
sgRNA0454	SAOUHSC_00727		0.0492134	1	neutral	0.0533023	1	neutral	0.0040889	1
sgRNA0456	SAOUHSC_00729		-0.0127368	1	neutral	0.0549732	1	neutral	0.06771	1
sgRNA0457	SAOUHSC_00731	opuBA	0.0422536	1	neutral	-0.0416811	1	neutral	-0.0839347	1
sgRNA0458	SAOUHSC_00733	hisC	-0.130046	1	neutral	0.248881	1	neutral	0.378926	1
sgRNA0459	SAOUHSC_00734		0.0617507	1	neutral	0.00318224	1	neutral	-0.0585684	1
sgRNA0460	SAOUHSC_00736	bmrU	0.0289966	1	neutral	0.120787	1	neutral	0.0917907	1
sgRNA0461	SAOUHSC_00738	dtpT	-0.229178	1	neutral	-0.120469	1	neutral	0.108709	1
sgRNA0462	SAOUHSC_00739	queF	0.0247815	1	neutral	-0.0775401	1	neutral	-0.102322	1
sgRNA0463	SAOUHSC_00740		0.0318423	1	neutral	-0.10066	1	neutral	-0.132502	1
sgRNA0466	SAOUHSC_00745		0.0561355	1	neutral	-0.0997437	1	neutral	-0.155879	1
sgRNA0467	SAOUHSC_00746	sstA	0.0851742	1	neutral	0.0780476	1	neutral	-0.00712662	1
sgRNA0468	SAOUHSC_00749	sstD	0.0294876	1	neutral	-0.0635102	1	neutral	-0.0929978	1
sgRNA0470	SAOUHSC_00753		0.0137866	1	neutral	-0.255066	1	neutral	-0.268853	1
sgRNA0471	SAOUHSC_00754		-0.0536617	1	neutral	0.261307	1	neutral	0.314968	1
sgRNA0472	SAOUHSC_00755		-0.0477122	1	neutral	0.276991	1	neutral	0.324703	1
sgRNA0473	SAOUHSC_00756		0.00473446	1	neutral	0.041253	1	neutral	0.0365185	1
sgRNA0474	SAOUHSC_00757	pepT	-0.0634577	1	neutral	-0.0929655	1	neutral	-0.0295078	1
sgRNA0475	SAOUHSC_00758		0.0898404	1	neutral	0.149938	1	neutral	0.0600978	1
sgRNA0476	SAOUHSC_00759		0.0178157	1	neutral	0.0908939	1	neutral	0.0730782	1
sgRNA0477	SAOUHSC_00760	gdpS	-0.0706183	1	neutral	0.446069	1	neutral	0.516687	1
sgRNA0479	SAOUHSC_00763		0.0347039	1	neutral	0.651394	1	neutral	0.61669	1
sgRNA0480	SAOUHSC_00764	fakB1	0.0874434	1	neutral	-0.0117962	1	neutral	-0.0992396	1
sgRNA0481	SAOUHSC_00765	comFA	0.0485449	1	neutral	0.232243	1	neutral	0.183698	1
sgRNA0482	SAOUHSC_00766	comFC	-0.0191425	1	neutral	0.00423588	1	neutral	0.0233784	1
sgRNA0483	SAOUHSC_00767	saHPF	0.0642359	1	neutral	0.0864563	1	neutral	0.0222204	1
sgRNA0486	SAOUHSC_00772		0.106756	1	neutral	0.348282	1	neutral	0.241526	1
sgRNA0487	SAOUHSC_00773		0.0853819	1	neutral	-0.1043	1	neutral	-0.189682	1
sgRNA0488	SAOUHSC_00774		0.299002	1	neutral	-0.0875668	1	neutral	-0.386569	1
sgRNA0489	SAOUHSC_00776	uvrB	0.0106329	1	neutral	0.0784918	1	neutral	0.0678589	1
sgRNA0490	SAOUHSC_00779	uvrB2	0.0867022	1	neutral	0.149767	1	neutral	0.0630649	1
sgRNA0491	SAOUHSC_00781	hprK	-0.945082	1	neutral	0.00730165	1	neutral	0.952384	1
sgRNA0493	SAOUHSC_00787		-1.06626	1	neutral	-0.772909	1	neutral	0.293352	1
sgRNA0495	SAOUHSC_00789	whiA	-0.224001	1	neutral	0.201044	1	neutral	0.425045	1
sgRNA0497	SAOUHSC_00792		0.0671153	1	neutral	0.205386	1	neutral	0.13827	1
sgRNA0498	SAOUHSC_00793		0.0936381	1	neutral	0.320649	1	neutral	0.227011	1
sgRNA0503	SAOUHSC_00800		-0.0382879	1	neutral	0.0338107	1	neutral	0.0720987	1
sgRNA0504	SAOUHSC_00801	secG	-0.853301	1	neutral	0.114329	1	neutral	0.967631	1
sgRNA0506	SAOUHSC_00805		-0.0209288	1	neutral	0.0915432	1	neutral	0.112472	1
sgRNA0507	SAOUHSC_00807		-0.00236146	1	neutral	0.0951196	1	neutral	0.097481	1
sgRNA0508	SAOUHSC_00808		-0.0214112	1	neutral	-0.150884	1	neutral	-0.129473	1
sgRNA0509	SAOUHSC_00810		0.0381304	1	neutral	0.243185	1	neutral	0.205055	1
sgRNA0510	SAOUHSC_00811		0.0208223	1	neutral	0.022016	1	neutral	0.00119365	1
sgRNA0511	SAOUHSC_00812	clfA	0.119742	1	neutral	0.268809	1	neutral	0.149067	1
sgRNA0512	SAOUHSC_00816	emp	0.0266324	1	neutral	0.032624	1	neutral	0.00599164	1
sgRNA0513	SAOUHSC_00817		0.00681482	1	neutral	0.031068	1	neutral	0.0242532	1
sgRNA0514	SAOUHSC_00818	nuc	0.0373441	1	neutral	-0.284253	1	neutral	-0.321597	1
sgRNA0515	SAOUHSC_00819	cspC	0.0599718	1	neutral	0.159745	1	neutral	0.0997734	1
sgRNA0516	SAOUHSC_00821		0.0196279	1	neutral	0.0759549	1	neutral	0.056327	1
sgRNA0518	SAOUHSC_00824		0.00113827	1	neutral	0.143609	1	neutral	0.142471	1
sgRNA0519	SAOUHSC_00825		0.103784	1	neutral	0.0139711	1	neutral	-0.0898126	1
sgRNA0520	SAOUHSC_00826		-0.0146124	1	neutral	-0.0623753	1	neutral	-0.0477628	1
sgRNA0521	SAOUHSC_00827		0.0204476	1	neutral	-0.0866964	1	neutral	-0.107144	1
sgRNA0522	SAOUHSC_00828		0.0324761	1	neutral	-0.099163	1	neutral	-0.131639	1
sgRNA0523	SAOUHSC_00830		0.071586	1	neutral	-0.0851173	1	neutral	-0.156703	1
sgRNA0524	SAOUHSC_00831	ohrA	0.0286425	1	neutral	0.0868077	1	neutral	0.0581652	1
sgRNA0525	SAOUHSC_00832	aroD	-0.744374	1	neutral	-0.726253	1	neutral	0.0181209	1
sgRNA0526	SAOUHSC_00833		0.030609	1	neutral	0.0902933	1	neutral	0.0596844	1
sgRNA0527	SAOUHSC_00834		0.0240301	1	neutral	0.106248	1	neutral	0.0822176	1
sgRNA0528	SAOUHSC_00835		-0.0855813	1	neutral	-0.0791775	1	neutral	0.00640376	1
sgRNA0529	SAOUHSC_00836	gcvH	-0.184579	1	neutral	-0.023844	1	neutral	0.160735	1
sgRNA0531	SAOUHSC_00842	metN1	-0.302324	1	neutral	-0.105674	1	neutral	0.19665	1
sgRNA0532	SAOUHSC_00846		0.0734887	1	neutral	0.0897196	1	neutral	0.0162309	1
sgRNA0536	SAOUHSC_00853		0.0580141	1	neutral	0.0522831	1	neutral	-0.00573098	1
sgRNA0537	SAOUHSC_00854		0.0635424	1	neutral	0.154677	1	neutral	0.0911349	1
sgRNA0538	SAOUHSC_00857		-0.0157364	1	neutral	0.0536328	1	neutral	0.0693692	1
sgRNA0539	SAOUHSC_00858		-0.204325	1	neutral	0.0772493	1	neutral	0.281574	1
sgRNA0540	SAOUHSC_00861	lipA	-0.0653934	1	neutral	-0.384508	1	neutral	-0.319114	1
sgRNA0541	SAOUHSC_00862		-0.0728773	1	neutral	-0.0306981	1	neutral	0.0421792	1
sgRNA0542	SAOUHSC_00863		-0.0644703	1	neutral	-0.597945	1	neutral	-0.533475	1
sgRNA0543	SAOUHSC_00864		0.0271913	1	neutral	0.0141794	1	neutral	-0.0130119	1
sgRNA0544	SAOUHSC_00866		0.0514835	1	neutral	-0.195552	1	neutral	-0.247035	1
sgRNA0545	SAOUHSC_00867		-0.413021	1	neutral	-0.757348	1	neutral	-0.344327	1
sgRNA0546	SAOUHSC_00873	nifU	-0.516661	1	neutral	-0.207769	1	neutral	0.308892	1
sgRNA0547	SAOUHSC_00874		-0.00533448	1	neutral	-0.000677168	1	neutral	0.00465731	1
sgRNA0548	SAOUHSC_00875		0.0207231	1	neutral	-0.0634041	1	neutral	-0.0841271	1
sgRNA0549	SAOUHSC_00876		-0.449344	1	neutral	-0.0313511	1	neutral	0.417993	1
sgRNA0550	SAOUHSC_00878	ndh2	-0.523176	1	neutral	-0.138731	1	neutral	0.384445	1
sgRNA0551	SAOUHSC_00879	ampA	0.0318387	1	neutral	0.0726912	1	neutral	0.0408525	1
sgRNA0553	SAOUHSC_00882		0.00893254	1	neutral	0.204567	1	neutral	0.195635	1
sgRNA0554	SAOUHSC_00889	mnhA	-0.853988	1	neutral	-0.949358	1	neutral	-0.0953701	1
sgRNA0555	SAOUHSC_00890	kapB	0.0591659	1	neutral	-0.140775	1	neutral	-0.199941	1
sgRNA0556	SAOUHSC_00891	ppiB	-0.00895307	1	neutral	0.00826341	1	neutral	0.0172165	1
sgRNA0557	SAOUHSC_00892		-0.40287	1	neutral	-0.92262	1	neutral	-0.51975	1
sgRNA0558	SAOUHSC_00893		0.0334889	1	neutral	0.0868445	1	neutral	0.0533556	1
sgRNA0559	SAOUHSC_00894	rocD	0.0210411	1	neutral	0.0971277	1	neutral	0.0760866	1
sgRNA0560	SAOUHSC_00895	gudB	-0.0500866	1	neutral	0.0755762	1	neutral	0.125663	1
sgRNA0561	SAOUHSC_00896		0.00173091	1	neutral	0.141223	1	neutral	0.139492	1
sgRNA0562	SAOUHSC_00897	glpQ	-0.0316286	1	neutral	-0.0448017	1	neutral	-0.0131731	1
sgRNA0563	SAOUHSC_00899	argG	0.0295679	1	neutral	0.0514163	1	neutral	0.0218485	1
sgRNA0564	SAOUHSC_00900	pgi	-1.02804	1	neutral	-0.887884	1	neutral	0.140153	1
sgRNA0565	SAOUHSC_00901		0.0313442	1	neutral	-0.241585	1	neutral	-0.272929	1
sgRNA0569	SAOUHSC_00907		-0.0331221	1	neutral	0.0490529	1	neutral	0.082175	1
sgRNA0570	SAOUHSC_00909		-0.00979818	1	neutral	-0.34189	1	neutral	-0.332092	1
sgRNA0571	SAOUHSC_00910	sufT	0.0636851	1	neutral	0.154024	1	neutral	0.090339	1
sgRNA0572	SAOUHSC_00911		0.00226495	1	neutral	-0.00514909	1	neutral	-0.00741403	1
sgRNA0573	SAOUHSC_00912	clpB	0.00905752	1	neutral	0.116571	1	neutral	0.107514	1
sgRNA0574	SAOUHSC_00913		-0.0428387	1	neutral	0.192589	1	neutral	0.235427	1
sgRNA0575	SAOUHSC_00914		-0.027324	1	neutral	-0.0495146	1	neutral	-0.0221905	1
sgRNA0576	SAOUHSC_00915		-0.002313	1	neutral	0.0148549	1	neutral	0.0171679	1
sgRNA0577	SAOUHSC_00916		-0.0326011	1	neutral	0.128338	1	neutral	0.160939	1
sgRNA0578	SAOUHSC_00917		-0.0396454	1	neutral	0.1592	1	neutral	0.198845	1
sgRNA0579	SAOUHSC_00918		-0.267821	1	neutral	0.0226126	1	neutral	0.290433	1
sgRNA0580	SAOUHSC_00919		0.0518706	1	neutral	-0.0392757	1	neutral	-0.0911463	1
sgRNA0583	SAOUHSC_00922		-2.33739	3.39942e-14	essential	-1.06338	1	neutral	1.27401	1
sgRNA0584	SAOUHSC_00923	opp3B	-0.042269	1	neutral	-0.0562243	1	neutral	-0.0139552	1
sgRNA0585	SAOUHSC_00928	opp4A	0.0516894	1	neutral	-0.0206184	1	neutral	-0.0723077	1
sgRNA0586	SAOUHSC_00929	opp4D	0.0385827	1	neutral	-0.230128	1	neutral	-0.26871	1
sgRNA0587	SAOUHSC_00930	opp4F	0.0168274	1	neutral	-0.0559709	1	neutral	-0.0727983	1
sgRNA0588	SAOUHSC_00931	opp4B	0.0750368	1	neutral	0.0897854	1	neutral	0.0147486	1
sgRNA0589	SAOUHSC_00932	opp4C	0.080915	1	neutral	-0.020488	1	neutral	-0.101403	1
sgRNA0592	SAOUHSC_00935	trfA	-0.269752	1	neutral	-0.354569	1	neutral	-0.0848177	1
sgRNA0593	SAOUHSC_00936	trfB	-0.0524385	1	neutral	-0.269903	1	neutral	-0.217465	1
sgRNA0594	SAOUHSC_00937	pepF	0.0766744	1	neutral	0.0578144	1	neutral	-0.0188599	1
sgRNA0595	SAOUHSC_00939		-1.10251	1	neutral	-1.35886	1	neutral	-0.256347	1
sgRNA0596	SAOUHSC_00940		-0.0807099	1	neutral	-0.0732386	1	neutral	0.00747128	1
sgRNA0599	SAOUHSC_00948	cozEa	0.0562453	1	neutral	0.277192	1	neutral	0.220947	1
sgRNA0600	SAOUHSC_00949		0.00663802	1	neutral	0.125455	1	neutral	0.118817	1
sgRNA0601	SAOUHSC_00950		0.000797426	1	neutral	0.000916451	1	neutral	0.000119026	1
sgRNA0602	SAOUHSC_00951		0.0748028	1	neutral	-0.0497795	1	neutral	-0.124582	1
sgRNA0603	SAOUHSC_00953	ugtP	-0.233751	1	neutral	-0.237548	1	neutral	-0.00379674	1
sgRNA0605	SAOUHSC_00957		-1.34305	0.0230613	essential	-0.941718	1	neutral	0.401334	1
sgRNA0606	SAOUHSC_00958	htrA	0.0731204	1	neutral	0.205095	1	neutral	0.131974	1
sgRNA0607	SAOUHSC_00960		-0.0361925	1	neutral	0.194381	1	neutral	0.230573	1
sgRNA0608	SAOUHSC_00961	comK1	0.0663953	1	neutral	0.0708205	1	neutral	0.00442521	1
sgRNA0609	SAOUHSC_00963	lplA1	-0.0274673	1	neutral	0.271999	1	neutral	0.299466	1
sgRNA0610	SAOUHSC_00964		0.189942	1	neutral	-0.141246	1	neutral	-0.331188	1
sgRNA0611	SAOUHSC_00967		0.0169883	1	neutral	-0.0301489	1	neutral	-0.0471372	1
sgRNA0612	SAOUHSC_00968		0.0569348	1	neutral	-0.0631936	1	neutral	-0.120128	1
sgRNA0613	SAOUHSC_00971		0.0456806	1	neutral	0.189196	1	neutral	0.143515	1
sgRNA0614	SAOUHSC_00972		-0.139046	1	neutral	-0.0462404	1	neutral	0.0928057	1
sgRNA0615	SAOUHSC_00975		0.0427869	1	neutral	0.025035	1	neutral	-0.0177519	1
sgRNA0616	SAOUHSC_00976		0.0409092	1	neutral	0.10507	1	neutral	0.0641609	1
sgRNA0617	SAOUHSC_00977		0.062905	1	neutral	-0.139954	1	neutral	-0.202859	1
sgRNA0618	SAOUHSC_00978		0.0141443	1	neutral	-0.101278	1	neutral	-0.115423	1
sgRNA0619	SAOUHSC_00979		0.0783511	1	neutral	0.114699	1	neutral	0.0363476	1
sgRNA0620	SAOUHSC_00980	menA	-0.9193	1	neutral	-0.818592	1	neutral	0.100709	1
sgRNA0621	SAOUHSC_00986	sspC	0.0917612	1	neutral	-0.0533197	1	neutral	-0.145081	1
sgRNA0622	SAOUHSC_00987	sspB	0.0321691	1	neutral	0.103152	1	neutral	0.0709832	1
sgRNA0623	SAOUHSC_00988	sspA	0.0692199	1	neutral	0.195474	1	neutral	0.126254	1
sgRNA0624	SAOUHSC_00989	patA	0.011486	1	neutral	0.248656	1	neutral	0.23717	1
sgRNA0625	SAOUHSC_00991		0.0221197	1	neutral	-0.00311752	1	neutral	-0.0252373	1
sgRNA0626	SAOUHSC_00992		0.0753884	1	neutral	0.0738451	1	neutral	-0.0015433	1
sgRNA0627	SAOUHSC_00993		0.0253255	1	neutral	-0.0118142	1	neutral	-0.0371397	1
sgRNA0628	SAOUHSC_00994	atl	-0.461585	1	neutral	-0.354811	1	neutral	0.106774	1
sgRNA0629	SAOUHSC_00995		-0.0345628	1	neutral	0.0543199	1	neutral	0.0888827	1
sgRNA0630	SAOUHSC_00996		-0.269863	1	neutral	-0.559601	1	neutral	-0.289738	1
sgRNA0631	SAOUHSC_00997		-0.166582	1	neutral	-0.310459	1	neutral	-0.143876	1
sgRNA0632	SAOUHSC_00998	fmtA	0.125554	1	neutral	0.334296	1	neutral	0.208742	1
sgRNA0634	SAOUHSC_01003		0.0190169	1	neutral	0.298444	1	neutral	0.279427	1
sgRNA0635	SAOUHSC_01005		-0.0356462	1	neutral	0.0456481	1	neutral	0.0812943	1
sgRNA0636	SAOUHSC_01007	folD	0.0202813	1	neutral	0.0635356	1	neutral	0.0432543	1
sgRNA0637	SAOUHSC_01008	purE	-0.75375	1	neutral	0.220422	1	neutral	0.974172	1
sgRNA0638	SAOUHSC_01022	thiV	-0.0802553	1	neutral	-0.0272746	1	neutral	0.0529807	1
sgRNA0639	SAOUHSC_01023		-0.00095303	1	neutral	0.231941	1	neutral	0.232894	1
sgRNA0640	SAOUHSC_01025		-0.573908	1	neutral	-0.0459492	1	neutral	0.527959	1
sgRNA0641	SAOUHSC_01026		0.0209581	1	neutral	0.168546	1	neutral	0.147588	1
sgRNA0642	SAOUHSC_01027		0.0555605	1	neutral	0.224966	1	neutral	0.169405	1
sgRNA0644	SAOUHSC_01030		0.0274136	1	neutral	0.242714	1	neutral	0.2153	1
sgRNA0645	SAOUHSC_01031	cydA	-0.0253134	1	neutral	-0.193823	1	neutral	-0.168509	1
sgRNA0646	SAOUHSC_01034	trkA	-0.112595	1	neutral	0.00153437	1	neutral	0.114129	1
sgRNA0649	SAOUHSC_01039		-0.248355	1	neutral	-0.651005	1	neutral	-0.40265	1
sgRNA0651	SAOUHSC_01044		0.00957086	1	neutral	0.0640211	1	neutral	0.0544503	1
sgRNA0652	SAOUHSC_01045		0.0616369	1	neutral	0.227321	1	neutral	0.165684	1
sgRNA0653	SAOUHSC_01050		-0.0539586	1	neutral	0.131035	1	neutral	0.184993	1
sgRNA0654	SAOUHSC_01051		0.103181	1	neutral	-0.0435102	1	neutral	-0.146691	1
sgRNA0655	SAOUHSC_01053	mntH	-0.0179479	1	neutral	0.000644966	1	neutral	0.0185928	1
sgRNA0656	SAOUHSC_01054		-0.00485753	1	neutral	0.119458	1	neutral	0.124316	1
sgRNA0657	SAOUHSC_01055	imp	-0.0490367	1	neutral	0.0594426	1	neutral	0.108479	1
sgRNA0658	SAOUHSC_01057		0.0117404	1	neutral	0.0491833	1	neutral	0.0374429	1
sgRNA0659	SAOUHSC_01058	typA	-0.143863	1	neutral	0.24853	1	neutral	0.392393	1
sgRNA0660	SAOUHSC_01061		0.0349453	1	neutral	0.099307	1	neutral	0.0643617	1
sgRNA0661	SAOUHSC_01062		0.222477	1	neutral	0.128526	1	neutral	-0.0939511	1
sgRNA0664	SAOUHSC_01065	ctaA	-1.25851	0.00223416	essential	-0.12341	1	neutral	1.1351	1
sgRNA0665	SAOUHSC_01066	ctaB	-1.54577	0.21434	neutral	-0.206132	1	neutral	1.33964	1
sgRNA0666	SAOUHSC_01068		0.0482125	1	neutral	-0.182281	1	neutral	-0.230494	1
sgRNA0667	SAOUHSC_01069		0.115456	1	neutral	0.385848	1	neutral	0.270392	1
sgRNA0668	SAOUHSC_01071		0.0864129	1	neutral	0.133047	1	neutral	0.0466337	1
sgRNA0669	SAOUHSC_01072		-0.114491	1	neutral	-0.123114	1	neutral	-0.00862249	1
sgRNA0670	SAOUHSC_01073		-0.250759	1	neutral	0.288754	1	neutral	0.539512	1
sgRNA0671	SAOUHSC_01074	rsmD	-0.075487	1	neutral	-0.0916352	1	neutral	-0.0161481	1
sgRNA0672	SAOUHSC_01076		-0.0200575	1	neutral	0.224713	1	neutral	0.24477	1
sgRNA0673	SAOUHSC_01077		-0.724754	1	neutral	-0.38241	1	neutral	0.342344	1
sgRNA0674	SAOUHSC_01079	isdB	0.00673732	1	neutral	-0.00650085	1	neutral	-0.0132382	1
sgRNA0675	SAOUHSC_01081	isdA	0.156875	1	neutral	0.0194622	1	neutral	-0.137412	1
sgRNA0676	SAOUHSC_01082	isdC	0.0183795	1	neutral	0.0551895	1	neutral	0.03681	1
sgRNA0677	SAOUHSC_01087		-0.0131472	1	neutral	-0.111131	1	neutral	-0.0979838	1
sgRNA0678	SAOUHSC_01091		-0.0724238	1	neutral	0.016349	1	neutral	0.0887728	1
sgRNA0680	SAOUHSC_01095	rnhC	-0.259984	1	neutral	-0.865867	1	neutral	-0.605883	1
sgRNA0681	SAOUHSC_01096	zapA	-0.0232142	1	neutral	-0.0470332	1	neutral	-0.023819	1
sgRNA0683	SAOUHSC_01101		0.0702452	1	neutral	0.055911	1	neutral	-0.0143342	1
sgRNA0684	SAOUHSC_01102	uvrC	-0.210931	1	neutral	-0.697694	1	neutral	-0.486764	1
sgRNA0685	SAOUHSC_01103	sdhC	0.00837611	1	neutral	0.00901139	1	neutral	0.000635274	1
sgRNA0686	SAOUHSC_01106	murI	-0.274503	1	neutral	-0.26784	1	neutral	0.00666285	1
sgRNA0687	SAOUHSC_01109		-0.17007	1	neutral	0.033878	1	neutral	0.203948	1
sgRNA0688	SAOUHSC_01110	ecb	-0.15141	1	neutral	-0.0798208	1	neutral	0.0715895	1
sgRNA0689	SAOUHSC_01111		0.0087009	1	neutral	-0.16687	1	neutral	-0.175571	1
sgRNA0690	SAOUHSC_01112	flr	0.00900264	1	neutral	-0.204288	1	neutral	-0.213291	1
sgRNA0691	SAOUHSC_01113		-0.0155577	1	neutral	0.160161	1	neutral	0.175719	1
sgRNA0692	SAOUHSC_01114	efb	0.0583829	1	neutral	-0.208987	1	neutral	-0.26737	1
sgRNA0693	SAOUHSC_01115	scc	0.0360504	1	neutral	0.0708559	1	neutral	0.0348055	1
sgRNA0694	SAOUHSC_01119		0.0281779	1	neutral	0.153273	1	neutral	0.125095	1
sgRNA0695	SAOUHSC_01121	hla	-0.0696311	1	neutral	-0.00264152	1	neutral	0.0669896	1
sgRNA0696	SAOUHSC_01122		0.0362305	1	neutral	0.0383273	1	neutral	0.0020968	1
sgRNA0697	SAOUHSC_01124	ssl12	0.044418	1	neutral	0.0648378	1	neutral	0.0204199	1
sgRNA0698	SAOUHSC_01125	ssl13	-0.0636105	1	neutral	0.0880194	1	neutral	0.15163	1
sgRNA0699	SAOUHSC_01127	ssl14	0.033977	1	neutral	0.0628368	1	neutral	0.0288598	1
sgRNA0700	SAOUHSC_01128	argF	0.0571049	1	neutral	-0.111591	1	neutral	-0.168696	1
sgRNA0701	SAOUHSC_01129	arcC1	-0.867614	1	neutral	-0.416567	1	neutral	0.451047	1
sgRNA0702	SAOUHSC_01130		0.0104039	1	neutral	0.278585	1	neutral	0.268181	1
sgRNA0703	SAOUHSC_01131		-0.0703984	1	neutral	-0.124929	1	neutral	-0.0545304	1
sgRNA0704	SAOUHSC_01133	eta	0.0129652	1	neutral	0.0354029	1	neutral	0.0224376	1
sgRNA0705	SAOUHSC_01134		-0.0087784	1	neutral	-0.000441439	1	neutral	0.00833696	1
sgRNA0706	SAOUHSC_01135	psmB1	-0.00109832	1	neutral	0.134875	1	neutral	0.135974	1
sgRNA0707	SAOUHSC_01137		0.13613	1	neutral	0.290614	1	neutral	0.154484	1
sgRNA0708	SAOUHSC_01138		0.0479083	1	neutral	-0.00207584	1	neutral	-0.0499841	1
sgRNA0709	SAOUHSC_01139	bshC	0.0128531	1	neutral	-0.21374	1	neutral	-0.226593	1
sgRNA0710	SAOUHSC_01140		-0.0033262	1	neutral	0.082521	1	neutral	0.0858472	1
sgRNA0711	SAOUHSC_01141	bshC	0.0713235	1	neutral	0.00295099	1	neutral	-0.0683725	1
sgRNA0715	SAOUHSC_01152		-0.0271202	1	neutral	-0.0130429	1	neutral	0.0140773	1
sgRNA0716	SAOUHSC_01154	sepF	0.0466187	1	neutral	0.14144	1	neutral	0.0948212	1
sgRNA0719	SAOUHSC_01160		0.0608596	1	neutral	-0.138842	1	neutral	-0.199701	1
sgRNA0720	SAOUHSC_01162	lspA	-0.542098	1	neutral	-0.117133	1	neutral	0.424964	1
sgRNA0721	SAOUHSC_01164	pyrR	-0.0887522	1	neutral	-0.100607	1	neutral	-0.0118545	1
sgRNA0722	SAOUHSC_01165	pyrP	0.0662192	1	neutral	-0.0499637	1	neutral	-0.116183	1
sgRNA0723	SAOUHSC_01171	pyrF	0.0656786	1	neutral	0.279924	1	neutral	0.214245	1
sgRNA0724	SAOUHSC_01173		-0.0410876	1	neutral	0.221778	1	neutral	0.262866	1
sgRNA0725	SAOUHSC_01174		-0.000853944	1	neutral	0.000893026	1	neutral	0.00174697	1
sgRNA0726	SAOUHSC_01175		-0.248996	1	neutral	0.0326178	1	neutral	0.281614	1
sgRNA0729	SAOUHSC_01180		0.0276478	1	neutral	-0.0890776	1	neutral	-0.116725	1
sgRNA0730	SAOUHSC_01181		0.0793103	1	neutral	0.137934	1	neutral	0.0586233	1
sgRNA0731	SAOUHSC_01182	def2	-1.39935	0.000743065	essential	-0.339491	1	neutral	1.05986	1
sgRNA0733	SAOUHSC_01191	rpmB	-0.278832	1	neutral	-0.394935	1	neutral	-0.116103	1
sgRNA0734	SAOUHSC_01192		-1.71709	0.0111168	essential	-0.921954	1	neutral	0.79514	1
sgRNA0736	SAOUHSC_01196	fapR	-1.44705	0.0095877	essential	-1.02066	1	neutral	0.426389	1
sgRNA0737	SAOUHSC_01200		-1.86393	6.29354e-08	essential	-1.0372	1	neutral	0.826733	1
sgRNA0744	SAOUHSC_01212		0.000994864	1	neutral	-0.120946	1	neutral	-0.121941	1
sgRNA0745	SAOUHSC_01213		0.0230991	1	neutral	0.163793	1	neutral	0.140694	1
sgRNA0748	SAOUHSC_01219	lytN	-0.0200331	1	neutral	-0.0598855	1	neutral	-0.0398524	1
sgRNA0749	SAOUHSC_01220	fmhC	0.06749	1	neutral	0.00990794	1	neutral	-0.057582	1
sgRNA0750	SAOUHSC_01221	dprA	-0.00223497	1	neutral	-0.380329	1	neutral	-0.378094	1
sgRNA0752	SAOUHSC_01223	gid	-0.284119	1	neutral	-0.0288204	1	neutral	0.255299	1
sgRNA0760	SAOUHSC_01247	rbfA	-0.536469	1	neutral	-0.810489	1	neutral	-0.27402	1
sgRNA0761	SAOUHSC_01248	truB	-0.0845433	1	neutral	-0.184871	1	neutral	-0.100328	1
sgRNA0764	SAOUHSC_01251	pnpA	-0.89996	1	neutral	-0.336252	1	neutral	0.563708	1
sgRNA0767	SAOUHSC_01255		-0.247143	1	neutral	-0.103272	1	neutral	0.143871	1
sgRNA0768	SAOUHSC_01258		-0.234168	1	neutral	-0.173109	1	neutral	0.061059	1
sgRNA0769	SAOUHSC_01261	cinA	0.0302421	1	neutral	-0.133926	1	neutral	-0.164168	1
sgRNA0771	SAOUHSC_01263	rny/cvfA	-0.722451	1	neutral	-1.40996	1	neutral	-0.687505	1
sgRNA0772	SAOUHSC_01264		0.0268607	1	neutral	-0.136902	1	neutral	-0.163763	1
sgRNA0773	SAOUHSC_01265		-0.453226	1	neutral	-0.373377	1	neutral	0.0798495	1
sgRNA0774	SAOUHSC_01266		-0.276601	1	neutral	-0.503094	1	neutral	-0.226493	1
sgRNA0775	SAOUHSC_01268		-0.455359	1	neutral	-1.19143	1	neutral	-0.736067	1
sgRNA0776	SAOUHSC_01269	miaB	0.114055	1	neutral	0.496495	1	neutral	0.38244	1
sgRNA0777	SAOUHSC_01272	mutS	0.0228393	1	neutral	0.0388364	1	neutral	0.0159971	1
sgRNA0778	SAOUHSC_01273	mutL	0.0501758	1	neutral	-0.0335436	1	neutral	-0.0837195	1
sgRNA0779	SAOUHSC_01274	glpP	-0.00127118	1	neutral	-0.026672	1	neutral	-0.0254008	1
sgRNA0780	SAOUHSC_01275	glpF	0.0308811	1	neutral	-0.0596674	1	neutral	-0.0905485	1
sgRNA0781	SAOUHSC_01276	glpK	0.140012	1	neutral	0.225173	1	neutral	0.0851612	1
sgRNA0782	SAOUHSC_01278	glpD	-0.209105	1	neutral	-0.39856	1	neutral	-0.189455	1
sgRNA0783	SAOUHSC_01279		-0.00359042	1	neutral	-0.037803	1	neutral	-0.0342125	1
sgRNA0784	SAOUHSC_01282	bsaA	-0.0281057	1	neutral	0.0820065	1	neutral	0.110112	1
sgRNA0785	SAOUHSC_01283	hflX	-0.0190139	1	neutral	-0.387877	1	neutral	-0.368863	1
sgRNA0786	SAOUHSC_01285	glnR	-0.328115	1	neutral	0.324357	1	neutral	0.652472	1
sgRNA0787	SAOUHSC_01288		-0.0534674	1	neutral	-0.00129392	1	neutral	0.0521734	1
sgRNA0788	SAOUHSC_01289		0.0200513	1	neutral	-0.129796	1	neutral	-0.149847	1
sgRNA0789	SAOUHSC_01290		0.0190964	1	neutral	0.212859	1	neutral	0.193762	1
sgRNA0790	SAOUHSC_01292		0.0981433	1	neutral	0.112029	1	neutral	0.013886	1
sgRNA0791	SAOUHSC_01293		0.0159342	1	neutral	-0.0543711	1	neutral	-0.0703053	1
sgRNA0792	SAOUHSC_01295		-0.0190391	1	neutral	0.161716	1	neutral	0.180755	1
sgRNA0793	SAOUHSC_01296		0.0802914	1	neutral	0.00299322	1	neutral	-0.0772982	1
sgRNA0794	SAOUHSC_01297		0.0553417	1	neutral	-0.0658305	1	neutral	-0.121172	1
sgRNA0795	SAOUHSC_01298		0.00756488	1	neutral	-0.170964	1	neutral	-0.178529	1
sgRNA0796	SAOUHSC_01300		0.0428579	1	neutral	-0.0921984	1	neutral	-0.135056	1
sgRNA0797	SAOUHSC_01303		0.0418547	1	neutral	-0.0162654	1	neutral	-0.0581201	1
sgRNA0798	SAOUHSC_01307		0.0258766	1	neutral	-0.00800303	1	neutral	-0.0338796	1
sgRNA0799	SAOUHSC_01309		0.0249528	1	neutral	0.388404	1	neutral	0.363451	1
sgRNA0800	SAOUHSC_01310	cls1	0.0625031	1	neutral	-0.107552	1	neutral	-0.170055	1
sgRNA0801	SAOUHSC_01311		0.0853207	1	neutral	0.245145	1	neutral	0.159825	1
sgRNA0802	SAOUHSC_01312		-0.194614	1	neutral	-0.0584427	1	neutral	0.136171	1
sgRNA0803	SAOUHSC_01313		0.106327	1	neutral	0.00589223	1	neutral	-0.100435	1
sgRNA0804	SAOUHSC_01315		0.0743838	1	neutral	0.113002	1	neutral	0.0386184	1
sgRNA0805	SAOUHSC_01316	nuc2	0.0393437	1	neutral	-0.211467	1	neutral	-0.25081	1
sgRNA0806	SAOUHSC_01317		0.0294697	1	neutral	0.12431	1	neutral	0.0948405	1
sgRNA0807	SAOUHSC_01318		0.0159545	1	neutral	0.0174514	1	neutral	0.00149692	1
sgRNA0808	SAOUHSC_01319	thrD	-0.0936338	1	neutral	-0.253612	1	neutral	-0.159978	1
sgRNA0809	SAOUHSC_01320	hom	-0.125332	1	neutral	-0.20293	1	neutral	-0.0775983	1
sgRNA0810	SAOUHSC_01323		0.0137435	1	neutral	-0.0180288	1	neutral	-0.0317723	1
sgRNA0811	SAOUHSC_01325		-0.16501	1	neutral	-0.512136	1	neutral	-0.347126	1
sgRNA0813	SAOUHSC_01327	katA	-0.00880581	1	neutral	0.149918	1	neutral	0.158724	1
sgRNA0814	SAOUHSC_01329	rpsN	0.0400659	1	neutral	-0.10125	1	neutral	-0.141316	1
sgRNA0815	SAOUHSC_01330	guaC	-0.0170347	1	neutral	-0.16598	1	neutral	-0.148946	1
sgRNA0816	SAOUHSC_01332		0.0482345	1	neutral	-0.142854	1	neutral	-0.191089	1
sgRNA0818	SAOUHSC_01334		-0.0698399	1	neutral	-0.26479	1	neutral	-0.19495	1
sgRNA0819	SAOUHSC_01336		-0.123976	1	neutral	0.158261	1	neutral	0.282237	1
sgRNA0823	SAOUHSC_01340		-0.63515	1	neutral	-0.201616	1	neutral	0.433534	1
sgRNA0824	SAOUHSC_01341	sbcD	-0.0897404	1	neutral	-0.0595961	1	neutral	0.0301443	1
sgRNA0825	SAOUHSC_01344		-0.0387456	1	neutral	-0.143603	1	neutral	-0.104857	1
sgRNA0826	SAOUHSC_01346	opuD	0.062505	1	neutral	-0.0893382	1	neutral	-0.151843	1
sgRNA0827	SAOUHSC_01347	citB	-0.0471633	1	neutral	0.0474377	1	neutral	0.0946011	1
sgRNA0828	SAOUHSC_01348		-0.0183723	1	neutral	0.250278	1	neutral	0.26865	1
sgRNA0829	SAOUHSC_01349		0.0655439	1	neutral	0.113038	1	neutral	0.0474946	1
sgRNA0832	SAOUHSC_01353		-0.00783168	1	neutral	0.12495	1	neutral	0.132781	1
sgRNA0833	SAOUHSC_01354	alsT	-0.00848431	1	neutral	-0.0359508	1	neutral	-0.0274665	1
sgRNA0834	SAOUHSC_01356	glcT	-0.171726	1	neutral	0.168848	1	neutral	0.340573	1
sgRNA0835	SAOUHSC_01359	fmtC	0.0427868	1	neutral	0.251801	1	neutral	0.209014	1
sgRNA0836	SAOUHSC_01360	msrA2	-0.0280145	1	neutral	-0.0407403	1	neutral	-0.0127258	1
sgRNA0837	SAOUHSC_01361	msrR	0.0818247	1	neutral	-0.0473283	1	neutral	-0.129153	1
sgRNA0838	SAOUHSC_01362	dmpI	-0.168692	1	neutral	-0.24865	1	neutral	-0.0799579	1
sgRNA0839	SAOUHSC_01363		0.00913232	1	neutral	-0.0638598	1	neutral	-0.0729921	1
sgRNA0840	SAOUHSC_01364	tyrA	0.0236373	1	neutral	0.0612081	1	neutral	0.0375708	1
sgRNA0841	SAOUHSC_01365		-0.110354	1	neutral	0.0502605	1	neutral	0.160615	1
sgRNA0842	SAOUHSC_01366	trpE	0.0568405	1	neutral	-0.0783411	1	neutral	-0.135182	1
sgRNA0843	SAOUHSC_01367	trpG	0.00716723	1	neutral	-0.0985026	1	neutral	-0.10567	1
sgRNA0844	SAOUHSC_01368	trpD	0.0374787	1	neutral	0.086335	1	neutral	0.0488563	1
sgRNA0845	SAOUHSC_01369	trpC	0.0704217	1	neutral	-0.0207387	1	neutral	-0.0911603	1
sgRNA0846	SAOUHSC_01370	trpF	0.0155098	1	neutral	-0.0795613	1	neutral	-0.0950711	1
sgRNA0847	SAOUHSC_01371	trpB	0.0583374	1	neutral	-0.0330881	1	neutral	-0.0914255	1
sgRNA0848	SAOUHSC_01372	trpA	0.082532	1	neutral	-0.151645	1	neutral	-0.234177	1
sgRNA0850	SAOUHSC_01375		0.0109746	1	neutral	-0.172648	1	neutral	-0.183623	1
sgRNA0851	SAOUHSC_01376		-0.0203817	1	neutral	0.0981928	1	neutral	0.118574	1
sgRNA0852	SAOUHSC_01377	opp2F	-0.0170308	1	neutral	-0.126372	1	neutral	-0.109341	1
sgRNA0853	SAOUHSC_01378	opp2D	0.0503005	1	neutral	-0.0710928	1	neutral	-0.121393	1
sgRNA0854	SAOUHSC_01379	opp2C	-0.029257	1	neutral	-0.0623517	1	neutral	-0.0330947	1
sgRNA0855	SAOUHSC_01380	opp2B	0.0610456	1	neutral	0.0356774	1	neutral	-0.0253682	1
sgRNA0856	SAOUHSC_01381		0.00719012	1	neutral	-0.829219	1	neutral	-0.836409	1
sgRNA0857	SAOUHSC_01382		0.0523369	1	neutral	-0.32258	1	neutral	-0.374917	1
sgRNA0858	SAOUHSC_01383		0.0668702	1	neutral	-0.0429435	1	neutral	-0.109814	1
sgRNA0859	SAOUHSC_01389	pstS	-0.0483804	1	neutral	0.0481156	1	neutral	0.096496	1
sgRNA0860	SAOUHSC_01391	cvfB	-0.243704	1	neutral	0.015065	1	neutral	0.258769	1
sgRNA0861	SAOUHSC_01392		-0.0186674	1	neutral	0.0621485	1	neutral	0.0808159	1
sgRNA0862	SAOUHSC_01394	lysC	0.0356137	1	neutral	0.171232	1	neutral	0.135618	1
sgRNA0863	SAOUHSC_01401	lysA	-0.104203	1	neutral	-0.0702336	1	neutral	0.0339698	1
sgRNA0864	SAOUHSC_01402	msa	-0.00970145	1	neutral	0.0424417	1	neutral	0.0521432	1
sgRNA0865	SAOUHSC_01403	cspA	-0.14836	1	neutral	0.342941	1	neutral	0.491301	1
sgRNA0866	SAOUHSC_01404		-0.10846	1	neutral	0.66386	1	neutral	0.77232	1
sgRNA0867	SAOUHSC_01405		-0.291208	1	neutral	-0.458428	1	neutral	-0.16722	1
sgRNA0868	SAOUHSC_01406	acyP	0.041704	1	neutral	-0.394129	1	neutral	-0.435833	1
sgRNA0869	SAOUHSC_01410		0.00347077	1	neutral	-0.151082	1	neutral	-0.154553	1
sgRNA0870	SAOUHSC_01411	brnQ3	-0.0681786	1	neutral	-0.269953	1	neutral	-0.201774	1
sgRNA0871	SAOUHSC_01413		-0.00437708	1	neutral	-0.0372404	1	neutral	-0.0328634	1
sgRNA0872	SAOUHSC_01414		-0.0500821	1	neutral	-0.252599	1	neutral	-0.202517	1
sgRNA0873	SAOUHSC_01415		0.0398195	1	neutral	-0.371205	1	neutral	-0.411025	1
sgRNA0874	SAOUHSC_01418	sucA	0.0306802	1	neutral	0.164801	1	neutral	0.134121	1
sgRNA0875	SAOUHSC_01420	arlR	-0.00632882	1	neutral	0.389545	1	neutral	0.395874	1
sgRNA0876	SAOUHSC_01421		0.0908929	1	neutral	0.0979274	1	neutral	0.00703446	1
sgRNA0877	SAOUHSC_01422		0.0477518	1	neutral	0.321043	1	neutral	0.273291	1
sgRNA0878	SAOUHSC_01425		0.0220493	1	neutral	0.174067	1	neutral	0.152017	1
sgRNA0879	SAOUHSC_01427	ctpA	-0.00410099	1	neutral	-0.296083	1	neutral	-0.291982	1
sgRNA0880	SAOUHSC_01428		0.130901	1	neutral	-0.469399	1	neutral	-0.6003	1
sgRNA0881	SAOUHSC_01432	msrA1	-0.322097	1	neutral	-0.257554	1	neutral	0.0645433	1
sgRNA0884	SAOUHSC_01439		-0.923164	1	neutral	-1.24352	1	neutral	-0.320352	1
sgRNA0885	SAOUHSC_01440		0.0129284	1	neutral	0.249235	1	neutral	0.236306	1
sgRNA0886	SAOUHSC_01442		-0.00671041	1	neutral	-0.0530687	1	neutral	-0.0463583	1
sgRNA0887	SAOUHSC_01443	rnhA	0.0080192	1	neutral	-0.110384	1	neutral	-0.118403	1
sgRNA0888	SAOUHSC_01447	ebh	-0.01148	1	neutral	0.176727	1	neutral	0.188208	1
sgRNA0889	SAOUHSC_01448	norB	0.0485347	1	neutral	0.132566	1	neutral	0.084031	1
sgRNA0890	SAOUHSC_01452	ald1	-0.0591322	1	neutral	0.0862639	1	neutral	0.145396	1
sgRNA0891	SAOUHSC_01455	dynA	0.0461433	1	neutral	-0.429853	1	neutral	-0.475996	1
sgRNA0892	SAOUHSC_01456		0.00024508	1	neutral	-0.150097	1	neutral	-0.150342	1
sgRNA0893	SAOUHSC_01458		0.0694452	1	neutral	-0.022076	1	neutral	-0.0915212	1
sgRNA0894	SAOUHSC_01460		-0.100845	1	neutral	0.0633274	1	neutral	0.164172	1
sgRNA0895	SAOUHSC_01464		0.0933872	1	neutral	0.172166	1	neutral	0.0787784	1
sgRNA0898	SAOUHSC_01471	asnC	-0.0363947	1	neutral	-0.101912	1	neutral	-0.0655173	1
sgRNA0903	SAOUHSC_01478		0.0307708	1	neutral	-0.389876	1	neutral	-0.420647	1
sgRNA0904	SAOUHSC_01479		-0.016628	1	neutral	0.0445803	1	neutral	0.0612083	1
sgRNA0905	SAOUHSC_01480		-0.0787884	1	neutral	-0.000503258	1	neutral	0.0782851	1
sgRNA0906	SAOUHSC_01481	aroA	-0.875933	1	neutral	-0.486006	1	neutral	0.389928	1
sgRNA0907	SAOUHSC_01482	aroB	-0.789945	1	neutral	-0.971948	1	neutral	-0.182004	1
sgRNA0908	SAOUHSC_01483	aroC	-0.427398	1	neutral	-1.29021	1	neutral	-0.862809	1
sgRNA0909	SAOUHSC_01484		0.0320763	1	neutral	0.102136	1	neutral	0.0700593	1
sgRNA0910	SAOUHSC_01485	ndk	0.0183584	1	neutral	0.410801	1	neutral	0.392442	1
sgRNA0911	SAOUHSC_01487	ubiE	-1.90853	4.37447e-06	essential	-1.04269	1	neutral	0.865843	1
sgRNA0912	SAOUHSC_01488		-2.13446	8.33865e-14	essential	-1.01472	1	neutral	1.11974	1
sgRNA0913	SAOUHSC_01489		-0.564381	1	neutral	-0.385145	1	neutral	0.179236	1
sgRNA0914	SAOUHSC_01490	hup	-1.60816	1.03074e-12	essential	-0.526266	1	neutral	1.0819	1
sgRNA0917	SAOUHSC_01494		0.0329118	1	neutral	0.012591	1	neutral	-0.0203208	1
sgRNA0918	SAOUHSC_01495		-0.216353	1	neutral	-0.670874	1	neutral	-0.454521	1
sgRNA0919	SAOUHSC_01496	cmk	-2.30585	5.57599e-06	essential	-1.12495	1	neutral	1.1809	1
sgRNA0920	SAOUHSC_01497	ansA	0.0466057	1	neutral	0.0676843	1	neutral	0.0210786	1
sgRNA0921	SAOUHSC_01499		0.0413247	1	neutral	0.00198373	1	neutral	-0.039341	1
sgRNA0922	SAOUHSC_01500		0.0449898	1	neutral	0.045432	1	neutral	0.000442197	1
sgRNA0923	SAOUHSC_01501	ebpS	-0.111384	1	neutral	0.0148857	1	neutral	0.12627	1
sgRNA0924	SAOUHSC_01503		0.0502356	1	neutral	0.295621	1	neutral	0.245386	1
sgRNA0925	SAOUHSC_01504	fer	-0.15321	1	neutral	-0.117098	1	neutral	0.0361116	1
sgRNA0926	SAOUHSC_01505	ribU	-0.194565	1	neutral	-0.529728	1	neutral	-0.335163	1
sgRNA0927	SAOUHSC_01507		0.0286642	1	neutral	0.0424701	1	neutral	0.0138058	1
sgRNA0928	SAOUHSC_01508		-0.0534834	1	neutral	0.0272336	1	neutral	0.080717	1
sgRNA0929	SAOUHSC_01511		0.0293811	1	neutral	-0.250838	1	neutral	-0.280219	1
sgRNA0930	SAOUHSC_01512		0.0948622	1	neutral	0.256828	1	neutral	0.161965	1
sgRNA0931	SAOUHSC_01513		0.000482341	1	neutral	-0.226332	1	neutral	-0.226815	1
sgRNA0932	SAOUHSC_01514		0.00958166	1	neutral	-0.120205	1	neutral	-0.129786	1
sgRNA0933	SAOUHSC_01515		-0.0197529	1	neutral	0.152831	1	neutral	0.172584	1
sgRNA0934	SAOUHSC_01516		0.0846489	1	neutral	0.139997	1	neutral	0.055348	1
sgRNA0935	SAOUHSC_01517		-0.00292433	1	neutral	-0.0580488	1	neutral	-0.0551244	1
sgRNA0936	SAOUHSC_01518		0.00212996	1	neutral	0.24884	1	neutral	0.24671	1
sgRNA0937	SAOUHSC_01519		0.0123106	1	neutral	-0.2521	1	neutral	-0.264411	1
sgRNA0938	SAOUHSC_01520		0.14856	1	neutral	-0.115233	1	neutral	-0.263793	1
sgRNA0939	SAOUHSC_01521		-0.012439	1	neutral	0.0571599	1	neutral	0.0695989	1
sgRNA0940	SAOUHSC_01522		0.0706769	1	neutral	0.103372	1	neutral	0.0326947	1
sgRNA0941	SAOUHSC_01523		0.0443484	1	neutral	-0.311868	1	neutral	-0.356216	1
sgRNA0942	SAOUHSC_01524		0.0670051	1	neutral	0.0797058	1	neutral	0.0127008	1
sgRNA0943	SAOUHSC_01525		0.000929008	1	neutral	0.132924	1	neutral	0.131995	1
sgRNA0944	SAOUHSC_01526		-0.096409	1	neutral	-0.412109	1	neutral	-0.3157	1
sgRNA0945	SAOUHSC_01527		0.00979071	1	neutral	0.137247	1	neutral	0.127456	1
sgRNA0946	SAOUHSC_01528		0.254432	1	neutral	-0.320739	1	neutral	-0.57517	1
sgRNA0947	SAOUHSC_01529		0.195989	1	neutral	0.0604664	1	neutral	-0.135523	1
sgRNA0948	SAOUHSC_01530		0.0379368	1	neutral	0.325267	1	neutral	0.28733	1
sgRNA0949	SAOUHSC_01531		0.0376965	1	neutral	-0.12114	1	neutral	-0.158837	1
sgRNA0950	SAOUHSC_01532		0.0195181	1	neutral	0.274917	1	neutral	0.255398	1
sgRNA0951	SAOUHSC_01533		0.0205646	1	neutral	0.162095	1	neutral	0.141531	1
sgRNA0952	SAOUHSC_01535		0.0188734	1	neutral	0.115209	1	neutral	0.0963358	1
sgRNA0953	SAOUHSC_01536		0.0655316	1	neutral	0.025268	1	neutral	-0.0402636	1
sgRNA0954	SAOUHSC_01537		0.0583377	1	neutral	0.0466656	1	neutral	-0.0116721	1
sgRNA0955	SAOUHSC_01538		0.00907691	1	neutral	-0.0825138	1	neutral	-0.0915907	1
sgRNA0956	SAOUHSC_01539		0.0547923	1	neutral	0.193177	1	neutral	0.138385	1
sgRNA0957	SAOUHSC_01540		0.0500846	1	neutral	0.147632	1	neutral	0.0975478	1
sgRNA0958	SAOUHSC_01541		-0.0227327	1	neutral	-0.0592635	1	neutral	-0.0365308	1
sgRNA0959	SAOUHSC_01542		0.0181391	1	neutral	0.152038	1	neutral	0.133899	1
sgRNA0960	SAOUHSC_01543		0.0508812	1	neutral	0.0433895	1	neutral	-0.0074917	1
sgRNA0961	SAOUHSC_01544		-0.00253531	1	neutral	0.247667	1	neutral	0.250203	1
sgRNA0962	SAOUHSC_01545		0.00504025	1	neutral	0.121072	1	neutral	0.116032	1
sgRNA0963	SAOUHSC_01546		0.0449399	1	neutral	0.0280835	1	neutral	-0.0168563	1
sgRNA0964	SAOUHSC_01547		0.0157329	1	neutral	0.134775	1	neutral	0.119042	1
sgRNA0965	SAOUHSC_01548		0.0671276	1	neutral	0.101397	1	neutral	0.0342695	1
sgRNA0966	SAOUHSC_01549		0.0248247	1	neutral	0.110152	1	neutral	0.0853273	1
sgRNA0967	SAOUHSC_01552	dut	-0.00479211	1	neutral	-0.000996617	1	neutral	0.00379549	1
sgRNA0968	SAOUHSC_01554		-0.0113903	1	neutral	0.0396448	1	neutral	0.0510351	1
sgRNA0969	SAOUHSC_01556		0.0548393	1	neutral	0.230328	1	neutral	0.175489	1
sgRNA0970	SAOUHSC_01557		0.0129387	1	neutral	-0.0121317	1	neutral	-0.0250703	1
sgRNA0971	SAOUHSC_01559		0.0259762	1	neutral	0.108825	1	neutral	0.0828488	1
sgRNA0972	SAOUHSC_01560		0.0780449	1	neutral	0.0990583	1	neutral	0.0210135	1
sgRNA0973	SAOUHSC_01561		0.0267079	1	neutral	0.166669	1	neutral	0.139961	1
sgRNA0974	SAOUHSC_01562		0.0521956	1	neutral	0.04221	1	neutral	-0.00998559	1
sgRNA0975	SAOUHSC_01563		0.0282878	1	neutral	-0.145798	1	neutral	-0.174086	1
sgRNA0976	SAOUHSC_01568		0.0190826	1	neutral	-0.0424502	1	neutral	-0.0615327	1
sgRNA0977	SAOUHSC_01571		0.0491131	1	neutral	-0.0631141	1	neutral	-0.112227	1
sgRNA0978	SAOUHSC_01572		0.0052032	1	neutral	0.133935	1	neutral	0.128731	1
sgRNA0979	SAOUHSC_01575		0.0667945	1	neutral	0.055611	1	neutral	-0.0111834	1
sgRNA0980	SAOUHSC_01582	int	-0.152876	1	neutral	-0.0964557	1	neutral	0.0564202	1
sgRNA0981	SAOUHSC_01584		0.0677005	1	neutral	-0.0607515	1	neutral	-0.128452	1
sgRNA0982	SAOUHSC_01586	srrA	-0.637237	1	neutral	-0.476069	1	neutral	0.161168	1
sgRNA0983	SAOUHSC_01589	scpA	-0.378567	1	neutral	-0.358925	1	neutral	0.0196418	1
sgRNA0984	SAOUHSC_01590		0.0544126	1	neutral	0.16902	1	neutral	0.114607	1
sgRNA0985	SAOUHSC_01592	fur	-1.38652	0.0068927	essential	-0.549099	1	neutral	0.837421	1
sgRNA0986	SAOUHSC_01593	nudF	0.0464644	1	neutral	0.0357186	1	neutral	-0.0107458	1
sgRNA0987	SAOUHSC_01594		0.0748826	1	neutral	0.043596	1	neutral	-0.0312866	1
sgRNA0988	SAOUHSC_01596		0.0575885	1	neutral	0.067349	1	neutral	0.00976049	1
sgRNA0989	SAOUHSC_01597	proC	0.051817	1	neutral	0.01671	1	neutral	-0.035107	1
sgRNA0992	SAOUHSC_01600		0.0327617	1	neutral	-0.0491137	1	neutral	-0.0818753	1
sgRNA0993	SAOUHSC_01602	malR	0.0861255	1	neutral	-0.178092	1	neutral	-0.264217	1
sgRNA0994	SAOUHSC_01604		0.0700736	1	neutral	0.0216517	1	neutral	-0.0484219	1
sgRNA0996	SAOUHSC_01606		0.0175578	1	neutral	-0.0242018	1	neutral	-0.0417596	1
sgRNA0997	SAOUHSC_01610		-0.0637355	1	neutral	-0.0220954	1	neutral	0.0416401	1
sgRNA0998	SAOUHSC_01614	lpdA	-0.182503	1	neutral	-0.18096	1	neutral	0.00154359	1
sgRNA0999	SAOUHSC_01617	argR	-0.473711	1	neutral	-0.333021	1	neutral	0.140691	1
sgRNA1000	SAOUHSC_01622		-0.952836	1	neutral	-0.310525	1	neutral	0.642311	1
sgRNA1001	SAOUHSC_01624	accB	-0.73318	1	neutral	-0.418831	1	neutral	0.314348	1
sgRNA1002	SAOUHSC_01625	efp	-0.589402	1	neutral	-0.246008	1	neutral	0.343394	1
sgRNA1003	SAOUHSC_01626	pepQ2	-0.021454	1	neutral	-0.243131	1	neutral	-0.221677	1
sgRNA1004	SAOUHSC_01627		0.0772124	1	neutral	0.0839902	1	neutral	0.00677775	1
sgRNA1005	SAOUHSC_01629	lipM	0.0119898	1	neutral	-0.293191	1	neutral	-0.305181	1
sgRNA1006	SAOUHSC_01630		0.0321906	1	neutral	0.393107	1	neutral	0.360917	1
sgRNA1007	SAOUHSC_01634	gcvT	-0.0665025	1	neutral	-0.0846504	1	neutral	-0.018148	1
sgRNA1008	SAOUHSC_01635	aroK	-0.646267	1	neutral	-0.414325	1	neutral	0.231942	1
sgRNA1009	SAOUHSC_01636		-0.430442	1	neutral	-0.454925	1	neutral	-0.0244835	1
sgRNA1010	SAOUHSC_01637	comGF	0.12026	1	neutral	-0.281034	1	neutral	-0.401294	1
sgRNA1011	SAOUHSC_01638	comGE	0.0546627	1	neutral	-0.095561	1	neutral	-0.150224	1
sgRNA1012	SAOUHSC_01639	comGD	-0.130311	1	neutral	-0.0841334	1	neutral	0.0461777	1
sgRNA1013	SAOUHSC_01640	comGC	0.0532091	1	neutral	-0.116394	1	neutral	-0.169603	1
sgRNA1014	SAOUHSC_01641	comGB	0.0968979	1	neutral	0.0523449	1	neutral	-0.044553	1
sgRNA1015	SAOUHSC_01643	comGA	-0.025623	1	neutral	0.205979	1	neutral	0.231602	1
sgRNA1016	SAOUHSC_01650		0.0502984	1	neutral	0.202244	1	neutral	0.151946	1
sgRNA1017	SAOUHSC_01651	rpmG	-0.0153231	1	neutral	0.184177	1	neutral	0.1995	1
sgRNA1018	SAOUHSC_01652	pbp3	0.0602839	1	neutral	0.131628	1	neutral	0.0713436	1
sgRNA1020	SAOUHSC_01657	znuC	-0.174122	1	neutral	-0.0105404	1	neutral	0.163582	1
sgRNA1022	SAOUHSC_01661	trmK	-1.64789	1	neutral	-0.848652	1	neutral	0.799243	1
sgRNA1025	SAOUHSC_01665	ccpN	-0.227801	1	neutral	0.0270004	1	neutral	0.254801	1
sgRNA1028	SAOUHSC_01669		0.127384	1	neutral	0.318682	1	neutral	0.191298	1
sgRNA1030	SAOUHSC_01677		0.00390098	1	neutral	-0.00701911	1	neutral	-0.0109201	1
sgRNA1031	SAOUHSC_01678	rpsU	-1.19622	1	neutral	-1.02762	1	neutral	0.168606	1
sgRNA1032	SAOUHSC_01679	mtaB	-0.0451433	1	neutral	0.0115943	1	neutral	0.0567376	1
sgRNA1034	SAOUHSC_01685	hrcA	-0.99585	1	neutral	-0.563848	1	neutral	0.432002	1
sgRNA1035	SAOUHSC_01686	hemN	-0.0206525	1	neutral	-0.0523375	1	neutral	-0.031685	1
sgRNA1036	SAOUHSC_01688	lepA	-0.440245	1	neutral	-0.11339	1	neutral	0.326855	1
sgRNA1037	SAOUHSC_01689	rpsT	-0.00955713	1	neutral	-0.141084	1	neutral	-0.131527	1
sgRNA1039	SAOUHSC_01691	comEC	0.103542	1	neutral	-0.0460737	1	neutral	-0.149616	1
sgRNA1040	SAOUHSC_01692	comEB	-0.0505575	1	neutral	0.248334	1	neutral	0.298891	1
sgRNA1041	SAOUHSC_01693	comEA	0.00902275	1	neutral	0.036192	1	neutral	0.0271693	1
sgRNA1043	SAOUHSC_01703		0.0181731	1	neutral	-0.0714945	1	neutral	-0.0896676	1
sgRNA1044	SAOUHSC_01704		0.0212475	1	neutral	-0.043897	1	neutral	-0.0651445	1
sgRNA1045	SAOUHSC_01705		0.0212825	1	neutral	0.0117051	1	neutral	-0.00957739	1
sgRNA1046	SAOUHSC_01706		-0.00747689	1	neutral	0.167408	1	neutral	0.174885	1
sgRNA1047	SAOUHSC_01712		-0.0143578	1	neutral	-0.114689	1	neutral	-0.100331	1
sgRNA1048	SAOUHSC_01718		-0.102034	1	neutral	-0.0620601	1	neutral	0.0399736	1
sgRNA1051	SAOUHSC_01724		0.00381336	1	neutral	-0.834524	1	neutral	-0.838338	1
sgRNA1053	SAOUHSC_01728		-0.0570233	1	neutral	0.0405534	1	neutral	0.0975766	1
sgRNA1054	SAOUHSC_01732	cymR	-0.0779162	1	neutral	-0.828719	1	neutral	-0.750803	1
sgRNA1055	SAOUHSC_01733		-0.130886	1	neutral	0.0541306	1	neutral	0.185016	1
sgRNA1056	SAOUHSC_01734	rarA	0.0322863	1	neutral	-0.000354215	1	neutral	-0.0326405	1
sgRNA1057	SAOUHSC_01736		-0.0242933	1	neutral	0.0567059	1	neutral	0.0809993	1
sgRNA1060	SAOUHSC_01744	recJ	-0.358188	1	neutral	-0.948074	1	neutral	-0.589886	1
sgRNA1061	SAOUHSC_01746	secF	-0.863993	1	neutral	-0.471854	1	neutral	0.392139	1
sgRNA1062	SAOUHSC_01747	yajC	0.0658594	1	neutral	-0.0776099	1	neutral	-0.143469	1
sgRNA1065	SAOUHSC_01759	mreC	0.0565559	1	neutral	0.0189978	1	neutral	-0.0375581	1
sgRNA1066	SAOUHSC_01761		-0.0458878	1	neutral	-0.0251254	1	neutral	0.0207624	1
sgRNA1067	SAOUHSC_01762		0.0381767	1	neutral	-0.361921	1	neutral	-0.400098	1
sgRNA1068	SAOUHSC_01763	radC	0.084041	1	neutral	-0.115083	1	neutral	-0.199124	1
sgRNA1069	SAOUHSC_01764	comC	0.0122603	1	neutral	0.396535	1	neutral	0.384274	1
sgRNA1070	SAOUHSC_01765		0.0180988	1	neutral	0.0426592	1	neutral	0.0245605	1
sgRNA1073	SAOUHSC_01768	tag	0.0344252	1	neutral	-0.0887346	1	neutral	-0.12316	1
sgRNA1074	SAOUHSC_01770		0.0343178	1	neutral	0.132442	1	neutral	0.0981241	1
sgRNA1076	SAOUHSC_01776	hemA	-1.60396	0.393393	neutral	-1.30724	1	neutral	0.296719	1
sgRNA1080	SAOUHSC_01783		0.0460324	1	neutral	0.275454	1	neutral	0.229422	1
sgRNA1081	SAOUHSC_01786	infC	-0.766598	1	neutral	-0.000281625	1	neutral	0.766316	1
sgRNA1082	SAOUHSC_01787	lysP	-2.18261	1.09613e-20	essential	-0.995616	1	neutral	1.18699	1
sgRNA1086	SAOUHSC_01794	gapB	-0.0327895	1	neutral	0.120537	1	neutral	0.153326	1
sgRNA1088	SAOUHSC_01798		0.0491675	1	neutral	-0.299732	1	neutral	-0.3489	1
sgRNA1089	SAOUHSC_01800	phoP	-0.0371855	1	neutral	0.192561	1	neutral	0.229747	1
sgRNA1090	SAOUHSC_01802	citZ	0.00308988	1	neutral	-0.0388386	1	neutral	-0.0419285	1
sgRNA1091	SAOUHSC_01803	aapA	-0.0815962	1	neutral	0.151455	1	neutral	0.233052	1
sgRNA1093	SAOUHSC_01809	accD	-0.871873	1	neutral	-0.290962	1	neutral	0.580911	1
sgRNA1094	SAOUHSC_01810		-0.0188285	1	neutral	0.162158	1	neutral	0.180986	1
sgRNA1096	SAOUHSC_01813		-0.350292	1	neutral	-0.486868	1	neutral	-0.136576	1
sgRNA1097	SAOUHSC_01814	uspA2	0.0314315	1	neutral	-0.223536	1	neutral	-0.254968	1
sgRNA1098	SAOUHSC_01815		0.0531949	1	neutral	-0.0335341	1	neutral	-0.0867289	1
sgRNA1099	SAOUHSC_01816	pepQ	-0.0934962	1	neutral	0.0825939	1	neutral	0.17609	1
sgRNA1100	SAOUHSC_01817		-0.0180796	1	neutral	-0.0865492	1	neutral	-0.0684696	1
sgRNA1101	SAOUHSC_01818	ald2	0.0158774	1	neutral	0.0738716	1	neutral	0.0579941	1
sgRNA1102	SAOUHSC_01819	uspA1	0.0237979	1	neutral	0.126503	1	neutral	0.102705	1
sgRNA1103	SAOUHSC_01820	ackA	-0.784729	1	neutral	-0.0768823	1	neutral	0.707847	1
sgRNA1104	SAOUHSC_01821		-0.0518896	1	neutral	0.359338	1	neutral	0.411228	1
sgRNA1105	SAOUHSC_01822	tpx	-0.046665	1	neutral	0.467764	1	neutral	0.514429	1
sgRNA1106	SAOUHSC_01825	nifZ	-0.0541063	1	neutral	0.1161	1	neutral	0.170206	1
sgRNA1107	SAOUHSC_01826		0.0889438	1	neutral	0.143243	1	neutral	0.0542988	1
sgRNA1108	SAOUHSC_01827	ezrA	-0.139202	1	neutral	-0.218481	1	neutral	-0.0792793	1
sgRNA1109	SAOUHSC_01828		-0.114758	1	neutral	-0.121519	1	neutral	-0.00676024	1
sgRNA1111	SAOUHSC_01830		0.0159787	1	neutral	-0.149245	1	neutral	-0.165223	1
sgRNA1112	SAOUHSC_01831		-0.0538379	1	neutral	-0.306762	1	neutral	-0.252924	1
sgRNA1113	SAOUHSC_01832		0.0136937	1	neutral	-0.0697293	1	neutral	-0.083423	1
sgRNA1114	SAOUHSC_01834		0.0112437	1	neutral	0.0267502	1	neutral	0.0155065	1
sgRNA1115	SAOUHSC_01835		0.0247313	1	neutral	0.0600245	1	neutral	0.0352932	1
sgRNA1116	SAOUHSC_01836	ptaA	-0.0175431	1	neutral	0.179937	1	neutral	0.19748	1
sgRNA1118	SAOUHSC_01838	htrA1	0.0446127	1	neutral	0.0943585	1	neutral	0.0497459	1
sgRNA1120	SAOUHSC_01840	sgtA	-0.0530596	1	neutral	0.0517523	1	neutral	0.104812	1
sgRNA1121	SAOUHSC_01843	isdH	0.0191756	1	neutral	-0.0597032	1	neutral	-0.0788788	1
sgRNA1122	SAOUHSC_01844		0.0072583	1	neutral	0.162685	1	neutral	0.155426	1
sgRNA1123	SAOUHSC_01845	fhs	-0.290603	1	neutral	-0.000401629	1	neutral	0.290201	1
sgRNA1124	SAOUHSC_01846	acsA	0.0570986	1	neutral	0.0428966	1	neutral	-0.0142019	1
sgRNA1125	SAOUHSC_01847	acuA	-0.0185253	1	neutral	-0.039966	1	neutral	-0.0214407	1
sgRNA1127	SAOUHSC_01851		-0.170404	1	neutral	-0.169526	1	neutral	0.00087756	1
sgRNA1128	SAOUHSC_01852	aroA2	-0.518522	1	neutral	-0.282432	1	neutral	0.23609	1
sgRNA1129	SAOUHSC_01854		0.0207151	1	neutral	0.0420988	1	neutral	0.0213837	1
sgRNA1133	SAOUHSC_01861		-0.0495275	1	neutral	0.23166	1	neutral	0.281188	1
sgRNA1134	SAOUHSC_01863		0.211133	1	neutral	0.228184	1	neutral	0.0170503	1
sgRNA1135	SAOUHSC_01864		-0.0296965	1	neutral	-0.0560121	1	neutral	-0.0263156	1
sgRNA1136	SAOUHSC_01866	ccrZ	-1.06088	1	neutral	-0.991901	1	neutral	0.0689788	1
sgRNA1138	SAOUHSC_01869		0.0343476	1	neutral	-0.173386	1	neutral	-0.207734	1
sgRNA1140	SAOUHSC_01872		0.0422198	1	neutral	0.233003	1	neutral	0.190783	1
sgRNA1141	SAOUHSC_01873	sasC	0.00320738	1	neutral	-0.0168626	1	neutral	-0.02007	1
sgRNA1143	SAOUHSC_01876		-0.0479237	1	neutral	-0.0855969	1	neutral	-0.0376732	1
sgRNA1144	SAOUHSC_01877		-0.0499692	1	neutral	-0.077545	1	neutral	-0.0275757	1
sgRNA1145	SAOUHSC_01879	rot	-0.214207	1	neutral	-0.0736798	1	neutral	0.140527	1
sgRNA1146	SAOUHSC_01880		0.0450646	1	neutral	-0.115394	1	neutral	-0.160459	1
sgRNA1147	SAOUHSC_01882		0.0686927	1	neutral	-0.187442	1	neutral	-0.256135	1
sgRNA1148	SAOUHSC_01884	putA	0.0373215	1	neutral	0.120333	1	neutral	0.0830115	1
sgRNA1149	SAOUHSC_01889	ribD	0.10763	1	neutral	0.0878803	1	neutral	-0.0197498	1
sgRNA1150	SAOUHSC_01890		-0.0258125	1	neutral	0.293853	1	neutral	0.319666	1
sgRNA1151	SAOUHSC_01891	arsR	0.0710398	1	neutral	0.00884553	1	neutral	-0.0621943	1
sgRNA1152	SAOUHSC_01895		-0.325459	1	neutral	-0.606208	1	neutral	-0.28075	1
sgRNA1153	SAOUHSC_01897	sigS	0.0321698	1	neutral	0.169435	1	neutral	0.137265	1
sgRNA1154	SAOUHSC_01898	comK2	0.0201597	1	neutral	-0.189439	1	neutral	-0.209598	1
sgRNA1155	SAOUHSC_01899		0.0156005	1	neutral	0.0662172	1	neutral	0.0506167	1
sgRNA1156	SAOUHSC_01900	spdA	0.00704692	1	neutral	0.163712	1	neutral	0.156665	1
sgRNA1157	SAOUHSC_01901	tal	-0.0148595	1	neutral	-0.34791	1	neutral	-0.333051	1
sgRNA1158	SAOUHSC_01902		0.0465645	1	neutral	-0.0914834	1	neutral	-0.138048	1
sgRNA1159	SAOUHSC_01903	crcB1	0.024441	1	neutral	0.0654078	1	neutral	0.0409669	1
sgRNA1160	SAOUHSC_01907		0.0567106	1	neutral	-0.119235	1	neutral	-0.175945	1
sgRNA1161	SAOUHSC_01908	smdA	-0.454539	1	neutral	-0.229351	1	neutral	0.225188	1
sgRNA1163	SAOUHSC_01910	pckA	0.0415849	1	neutral	0.210355	1	neutral	0.16877	1
sgRNA1164	SAOUHSC_01913	rppH	-0.172408	1	neutral	-0.183802	1	neutral	-0.0113946	1
sgRNA1165	SAOUHSC_01914		0.119904	1	neutral	-0.020237	1	neutral	-0.140141	1
sgRNA1166	SAOUHSC_01916	menE	-0.581736	1	neutral	-0.26813	1	neutral	0.313606	1
sgRNA1167	SAOUHSC_01917		-0.0876775	1	neutral	-0.0377577	1	neutral	0.0499197	1
sgRNA1168	SAOUHSC_01918		0.0449905	1	neutral	-0.144013	1	neutral	-0.189004	1
sgRNA1169	SAOUHSC_01920		0.0163939	1	neutral	0.0128052	1	neutral	-0.00358865	1
sgRNA1170	SAOUHSC_01921		0.0550983	1	neutral	0.0426896	1	neutral	-0.0124087	1
sgRNA1171	SAOUHSC_01922		0.0349148	1	neutral	0.0949479	1	neutral	0.0600331	1
sgRNA1172	SAOUHSC_01923		0.0504539	1	neutral	-0.141082	1	neutral	-0.191536	1
sgRNA1173	SAOUHSC_01924		0.0213964	1	neutral	0.120837	1	neutral	0.0994403	1
sgRNA1174	SAOUHSC_01925		0.0347217	1	neutral	0.0972792	1	neutral	0.0625575	1
sgRNA1175	SAOUHSC_01926		0.0829383	1	neutral	0.694586	1	neutral	0.611647	1
sgRNA1176	SAOUHSC_01927		0.0166584	1	neutral	-0.157071	1	neutral	-0.17373	1
sgRNA1177	SAOUHSC_01928		0.0592015	1	neutral	0.0258841	1	neutral	-0.0333175	1
sgRNA1178	SAOUHSC_01929		0.0419639	1	neutral	-0.078482	1	neutral	-0.120446	1
sgRNA1179	SAOUHSC_01930		0.0371702	1	neutral	0.165525	1	neutral	0.128355	1
sgRNA1180	SAOUHSC_01931		0.0486368	1	neutral	-0.04894	1	neutral	-0.0975768	1
sgRNA1181	SAOUHSC_01932	hsdS2	0.110512	1	neutral	-0.10977	1	neutral	-0.220282	1
sgRNA1182	SAOUHSC_01933	hsdM2	-0.0412731	1	neutral	-0.0860667	1	neutral	-0.0447936	1
sgRNA1183	SAOUHSC_01934		-0.0203715	1	neutral	-0.0416067	1	neutral	-0.0212352	1
sgRNA1184	SAOUHSC_01935	splF	-0.00120727	1	neutral	0.0183472	1	neutral	0.0195545	1
sgRNA1185	SAOUHSC_01936	splE	0.00527707	1	neutral	-0.0190173	1	neutral	-0.0242944	1
sgRNA1186	SAOUHSC_01938	splD	0.00209869	1	neutral	-0.124948	1	neutral	-0.127046	1
sgRNA1187	SAOUHSC_01939	splC	0.0406181	1	neutral	0.0301314	1	neutral	-0.0104866	1
sgRNA1188	SAOUHSC_01941	splB	0.0288049	1	neutral	0.105898	1	neutral	0.0770931	1
sgRNA1189	SAOUHSC_01942	splA	-0.065774	1	neutral	0.116585	1	neutral	0.182359	1
sgRNA1190	SAOUHSC_01943		-0.00805531	1	neutral	0.111351	1	neutral	0.119407	1
sgRNA1191	SAOUHSC_01944		0.0435569	1	neutral	0.035466	1	neutral	-0.00809096	1
sgRNA1192	SAOUHSC_01948	epiF	0.0180126	1	neutral	0.00781749	1	neutral	-0.0101951	1
sgRNA1193	SAOUHSC_01949	epiP	0.0883499	1	neutral	-0.0101343	1	neutral	-0.0984842	1
sgRNA1194	SAOUHSC_01950	epiD	-0.0155203	1	neutral	0.0888455	1	neutral	0.104366	1
sgRNA1195	SAOUHSC_01951	epiC	0.0191888	1	neutral	-0.0251965	1	neutral	-0.0443853	1
sgRNA1196	SAOUHSC_01952	epiB	0.0412677	1	neutral	0.0771028	1	neutral	0.0358352	1
sgRNA1197	SAOUHSC_01953	epiA	0.0911425	1	neutral	-0.123745	1	neutral	-0.214887	1
sgRNA1198	SAOUHSC_01954	lukD	-0.0698883	1	neutral	0.0194417	1	neutral	0.08933	1
sgRNA1199	SAOUHSC_01955	lukE	0.0450173	1	neutral	0.099422	1	neutral	0.0544047	1
sgRNA1200	SAOUHSC_01956		0.0413306	1	neutral	0.0347961	1	neutral	-0.00653454	1
sgRNA1201	SAOUHSC_01957		0.0343939	1	neutral	0.0111059	1	neutral	-0.023288	1
sgRNA1202	SAOUHSC_01958		0.0470454	1	neutral	0.212837	1	neutral	0.165791	1
sgRNA1203	SAOUHSC_01959		0.0779112	1	neutral	0.155658	1	neutral	0.0777467	1
sgRNA1204	SAOUHSC_01960	hemY	-1.23969	0.0564876	neutral	-0.672618	1	neutral	0.56707	1
sgRNA1206	SAOUHSC_01962	hemE	-2.01259	2.61678e-32	essential	-0.965741	1	neutral	1.04685	1
sgRNA1207	SAOUHSC_01964	traP	0.0230808	1	neutral	0.157477	1	neutral	0.134396	1
sgRNA1208	SAOUHSC_01967	ecsA	-0.230716	1	neutral	-0.147553	1	neutral	0.0831626	1
sgRNA1209	SAOUHSC_01968	hit	-0.0547731	1	neutral	-0.225823	1	neutral	-0.17105	1
sgRNA1210	SAOUHSC_01969		0.00877352	1	neutral	0.0379783	1	neutral	0.0292048	1
sgRNA1211	SAOUHSC_01971		0.000618189	1	neutral	-0.0960216	1	neutral	-0.0966398	1
sgRNA1212	SAOUHSC_01972	prsA	0.0265953	1	neutral	0.181149	1	neutral	0.154554	1
sgRNA1213	SAOUHSC_01975		-1.25031	0.000953394	essential	-0.661783	1	neutral	0.588532	1
sgRNA1214	SAOUHSC_01976		0.0509202	1	neutral	0.0951212	1	neutral	0.0442009	1
sgRNA1215	SAOUHSC_01977		-0.163127	1	neutral	-0.183345	1	neutral	-0.0202179	1
sgRNA1216	SAOUHSC_01978		0.0879309	1	neutral	0.458515	1	neutral	0.370584	1
sgRNA1217	SAOUHSC_01979		-0.285625	1	neutral	0.320771	1	neutral	0.606396	1
sgRNA1218	SAOUHSC_01981	airS	-0.200273	1	neutral	0.0966152	1	neutral	0.296888	1
sgRNA1219	SAOUHSC_01982		0.12491	1	neutral	0.164508	1	neutral	0.0395982	1
sgRNA1220	SAOUHSC_01983	fumC	-0.0585514	1	neutral	-0.116822	1	neutral	-0.0582708	1
sgRNA1222	SAOUHSC_01985		0.0495187	1	neutral	-0.0707945	1	neutral	-0.120313	1
sgRNA1223	SAOUHSC_01987		-0.0592372	1	neutral	-0.0525884	1	neutral	0.00664879	1
sgRNA1224	SAOUHSC_01989	queG	-0.0432176	1	neutral	0.153089	1	neutral	0.196307	1
sgRNA1225	SAOUHSC_01991		0.0386679	1	neutral	0.0891004	1	neutral	0.0504324	1
sgRNA1226	SAOUHSC_01992		-0.0711403	1	neutral	-0.878494	1	neutral	-0.807353	1
sgRNA1227	SAOUHSC_01997	perR	-0.280943	1	neutral	-0.0334839	1	neutral	0.247459	1
sgRNA1228	SAOUHSC_01999		-0.00266301	1	neutral	-0.124392	1	neutral	-0.121729	1
sgRNA1229	SAOUHSC_02000	gsaB	-0.107459	1	neutral	-0.134609	1	neutral	-0.02715	1
sgRNA1230	SAOUHSC_02001		-0.106203	1	neutral	-0.106146	1	neutral	5.72887e-05	1
sgRNA1231	SAOUHSC_02003		-0.00222229	1	neutral	0.0895493	1	neutral	0.0917716	1
sgRNA1233	SAOUHSC_02005	mutY	0.0217111	1	neutral	0.0662354	1	neutral	0.0445243	1
sgRNA1234	SAOUHSC_02006		0.011532	1	neutral	0.108123	1	neutral	0.0965907	1
sgRNA1235	SAOUHSC_02007		0.0693054	1	neutral	0.0152901	1	neutral	-0.0540154	1
sgRNA1237	SAOUHSC_02012	sgtB	-0.102447	1	neutral	0.326715	1	neutral	0.429162	1
sgRNA1238	SAOUHSC_02013		0.0127925	1	neutral	0.030159	1	neutral	0.0173665	1
sgRNA1239	SAOUHSC_02014		0.0614154	1	neutral	-0.0758842	1	neutral	-0.1373	1
sgRNA1240	SAOUHSC_02015		0.06179	1	neutral	-0.100263	1	neutral	-0.162053	1
sgRNA1241	SAOUHSC_02018		0.00282475	1	neutral	0.158957	1	neutral	0.156132	1
sgRNA1242	SAOUHSC_02023		0.0591844	1	neutral	0.0919981	1	neutral	0.0328137	1
sgRNA1243	SAOUHSC_02044		-0.0102877	1	neutral	0.14485	1	neutral	0.155138	1
sgRNA1244	SAOUHSC_02050		0.0401323	1	neutral	0.0443245	1	neutral	0.00419224	1
sgRNA1245	SAOUHSC_02053		0.0530498	1	neutral	0.197019	1	neutral	0.143969	1
sgRNA1246	SAOUHSC_02058		0.0198627	1	neutral	0.133517	1	neutral	0.113655	1
sgRNA1247	SAOUHSC_02062		0.0920106	1	neutral	0.0474472	1	neutral	-0.0445634	1
sgRNA1248	SAOUHSC_02068		0.0794156	1	neutral	-0.210911	1	neutral	-0.290326	1
sgRNA1249	SAOUHSC_02071		0.0805962	1	neutral	0.0439508	1	neutral	-0.0366454	1
sgRNA1250	SAOUHSC_02080		0.0612418	1	neutral	0.201933	1	neutral	0.140691	1
sgRNA1251	SAOUHSC_02083		0.0793889	1	neutral	0.0206562	1	neutral	-0.0587327	1
sgRNA1252	SAOUHSC_02084		0.0197919	1	neutral	0.0214436	1	neutral	0.00165173	1
sgRNA1253	SAOUHSC_02086		0.0461539	1	neutral	0.127694	1	neutral	0.0815403	1
sgRNA1254	SAOUHSC_02088		0.0133887	1	neutral	-0.0133818	1	neutral	-0.0267705	1
sgRNA1255	SAOUHSC_02089	int	0.0882555	1	neutral	0.235579	1	neutral	0.147324	1
sgRNA1256	SAOUHSC_02093		0.0626839	1	neutral	-0.0574888	1	neutral	-0.120173	1
sgRNA1257	SAOUHSC_02095	ptpA	0.0521871	1	neutral	0.400212	1	neutral	0.348025	1
sgRNA1258	SAOUHSC_02097		0.0606723	1	neutral	0.350702	1	neutral	0.29003	1
sgRNA1259	SAOUHSC_02101	vraU	0.0293491	1	neutral	0.36543	1	neutral	0.336081	1
sgRNA1260	SAOUHSC_02102	map	-2.21668	1.19163e-27	essential	-1.03763	1	neutral	1.17904	1
sgRNA1261	SAOUHSC_02103		0.122973	1	neutral	0.180624	1	neutral	0.0576508	1
sgRNA1262	SAOUHSC_02104		-0.052937	1	neutral	-0.0949941	1	neutral	-0.0420571	1
sgRNA1263	SAOUHSC_02105		0.0338978	1	neutral	-0.194553	1	neutral	-0.228451	1
sgRNA1265	SAOUHSC_02108	ftnA	0.0486631	1	neutral	-0.0871348	1	neutral	-0.135798	1
sgRNA1266	SAOUHSC_02109		-0.042137	1	neutral	-0.193465	1	neutral	-0.151328	1
sgRNA1267	SAOUHSC_02110		-0.286519	1	neutral	-0.187699	1	neutral	0.0988204	1
sgRNA1268	SAOUHSC_02111	dinP	-0.0277603	1	neutral	-0.0874958	1	neutral	-0.0597355	1
sgRNA1269	SAOUHSC_02112		-0.000939793	1	neutral	0.0546332	1	neutral	0.055573	1
sgRNA1272	SAOUHSC_02119	putP	-0.36652	1	neutral	0.0447118	1	neutral	0.411232	1
sgRNA1275	SAOUHSC_02125	hisR	-0.752304	1	neutral	0.19914	1	neutral	0.951444	1
sgRNA1277	SAOUHSC_02127		-0.00133102	1	neutral	-0.00624564	1	neutral	-0.00491461	1
sgRNA1278	SAOUHSC_02131		-0.0113804	1	neutral	-0.0939011	1	neutral	-0.0825208	1
sgRNA1280	SAOUHSC_02134	nos	0.0524593	1	neutral	0.440016	1	neutral	0.387557	1
sgRNA1281	SAOUHSC_02136		0.139791	1	neutral	0.168653	1	neutral	0.0288624	1
sgRNA1282	SAOUHSC_02137	sdcS	0.0373488	1	neutral	0.52356	1	neutral	0.486211	1
sgRNA1283	SAOUHSC_02138		0.00948715	1	neutral	0.012203	1	neutral	0.00271587	1
sgRNA1286	SAOUHSC_02141		0.119827	1	neutral	0.0335395	1	neutral	-0.0862871	1
sgRNA1287	SAOUHSC_02142	aldH	-0.00601167	1	neutral	0.140757	1	neutral	0.146769	1
sgRNA1288	SAOUHSC_02143		-0.409906	1	neutral	-0.506001	1	neutral	-0.0960946	1
sgRNA1289	SAOUHSC_02144		0.0699811	1	neutral	-0.0216557	1	neutral	-0.0916368	1
sgRNA1290	SAOUHSC_02146		-0.0370512	1	neutral	0.228864	1	neutral	0.265915	1
sgRNA1291	SAOUHSC_02148		0.031443	1	neutral	-0.493049	1	neutral	-0.524492	1
sgRNA1292	SAOUHSC_02149		0.0676186	1	neutral	-0.417181	1	neutral	-0.4848	1
sgRNA1293	SAOUHSC_02150		-0.0842869	1	neutral	-0.0859772	1	neutral	-0.00169033	1
sgRNA1295	SAOUHSC_02156		0.0348975	1	neutral	0.238968	1	neutral	0.204071	1
sgRNA1297	SAOUHSC_02161	eap/map	0.0149802	1	neutral	-0.022871	1	neutral	-0.0378513	1
sgRNA1298	SAOUHSC_02163		0.0357761	1	neutral	-0.0814217	1	neutral	-0.117198	1
sgRNA1299	SAOUHSC_02165		0.065858	1	neutral	0.137881	1	neutral	0.0720228	1
sgRNA1300	SAOUHSC_02166		0.104931	1	neutral	-0.0611361	1	neutral	-0.166067	1
sgRNA1301	SAOUHSC_02167	scn	0.076845	1	neutral	-0.0263035	1	neutral	-0.103148	1
sgRNA1302	SAOUHSC_02169	chp	0.0508477	1	neutral	0.243769	1	neutral	0.192922	1
sgRNA1303	SAOUHSC_02171	sak	0.0811552	1	neutral	0.0475309	1	neutral	-0.0336243	1
sgRNA1304	SAOUHSC_02173	ami	0.0382701	1	neutral	0.177655	1	neutral	0.139385	1
sgRNA1305	SAOUHSC_02174		0.00718706	1	neutral	0.220768	1	neutral	0.213581	1
sgRNA1306	SAOUHSC_02175		-0.743415	1	neutral	-0.0528301	1	neutral	0.690585	1
sgRNA1307	SAOUHSC_02176		0.0557255	1	neutral	0.130265	1	neutral	0.0745391	1
sgRNA1308	SAOUHSC_02177		-0.0173876	1	neutral	0.0865216	1	neutral	0.103909	1
sgRNA1309	SAOUHSC_02178		7.75252e-05	1	neutral	0.100086	1	neutral	0.100008	1
sgRNA1310	SAOUHSC_02179		-0.0117465	1	neutral	0.183398	1	neutral	0.195145	1
sgRNA1311	SAOUHSC_02180		0.0565503	1	neutral	-0.0195744	1	neutral	-0.0761246	1
sgRNA1312	SAOUHSC_02181		0.109708	1	neutral	0.110564	1	neutral	0.000856165	1
sgRNA1313	SAOUHSC_02182		-0.0791667	1	neutral	-0.156263	1	neutral	-0.0770961	1
sgRNA1314	SAOUHSC_02183		0.030365	1	neutral	0.192002	1	neutral	0.161637	1
sgRNA1315	SAOUHSC_02184		0.0642617	1	neutral	0.193283	1	neutral	0.129022	1
sgRNA1316	SAOUHSC_02185		-0.0280346	1	neutral	-0.158281	1	neutral	-0.130247	1
sgRNA1317	SAOUHSC_02186		0.0568148	1	neutral	0.257095	1	neutral	0.20028	1
sgRNA1318	SAOUHSC_02187		-0.00639052	1	neutral	0.246148	1	neutral	0.252538	1
sgRNA1319	SAOUHSC_02188		0.024111	1	neutral	-0.014739	1	neutral	-0.03885	1
sgRNA1320	SAOUHSC_02189		0.0222962	1	neutral	-0.0447789	1	neutral	-0.0670751	1
sgRNA1321	SAOUHSC_02190		-0.0395583	1	neutral	-0.146143	1	neutral	-0.106584	1
sgRNA1322	SAOUHSC_02191		-0.0514669	1	neutral	0.0504796	1	neutral	0.101947	1
sgRNA1323	SAOUHSC_02193		0.00343285	1	neutral	-0.0589027	1	neutral	-0.0623355	1
sgRNA1324	SAOUHSC_02194		0.0371268	1	neutral	0.242287	1	neutral	0.20516	1
sgRNA1325	SAOUHSC_02195		0.0440311	1	neutral	0.104342	1	neutral	0.0603106	1
sgRNA1326	SAOUHSC_02196		-0.161907	1	neutral	-0.101254	1	neutral	0.0606523	1
sgRNA1327	SAOUHSC_02197		0.0524656	1	neutral	0.00700734	1	neutral	-0.0454583	1
sgRNA1328	SAOUHSC_02198		0.0171702	1	neutral	-0.0415235	1	neutral	-0.0586938	1
sgRNA1329	SAOUHSC_02199		0.0185138	1	neutral	0.142978	1	neutral	0.124464	1
sgRNA1330	SAOUHSC_02200		0.00603505	1	neutral	0.12998	1	neutral	0.123945	1
sgRNA1331	SAOUHSC_02202		0.00782838	1	neutral	0.0263847	1	neutral	0.0185563	1
sgRNA1332	SAOUHSC_02203		0.0856666	1	neutral	0.234494	1	neutral	0.148827	1
sgRNA1333	SAOUHSC_02204		0.0709476	1	neutral	0.082957	1	neutral	0.0120094	1
sgRNA1334	SAOUHSC_02205		-0.0455925	1	neutral	0.125676	1	neutral	0.171268	1
sgRNA1335	SAOUHSC_02206		0.0121261	1	neutral	0.211212	1	neutral	0.199086	1
sgRNA1336	SAOUHSC_02208		0.0277523	1	neutral	-0.0952757	1	neutral	-0.123028	1
sgRNA1337	SAOUHSC_02211		0.0123206	1	neutral	0.0280539	1	neutral	0.0157332	1
sgRNA1338	SAOUHSC_02215		0.0323445	1	neutral	0.372803	1	neutral	0.340459	1
sgRNA1339	SAOUHSC_02216		0.0358964	1	neutral	0.172778	1	neutral	0.136882	1
sgRNA1340	SAOUHSC_02217		-0.20075	1	neutral	0.0181289	1	neutral	0.218879	1
sgRNA1341	SAOUHSC_02218		0.00308027	1	neutral	0.247668	1	neutral	0.244588	1
sgRNA1342	SAOUHSC_02220		0.0368443	1	neutral	0.0198424	1	neutral	-0.0170019	1
sgRNA1343	SAOUHSC_02225		-0.000741755	1	neutral	-0.0444843	1	neutral	-0.0437426	1
sgRNA1344	SAOUHSC_02226		0.0106637	1	neutral	0.188709	1	neutral	0.178045	1
sgRNA1345	SAOUHSC_02229		0.0274197	1	neutral	0.0771852	1	neutral	0.0497655	1
sgRNA1346	SAOUHSC_02231		0.0847136	1	neutral	0.172269	1	neutral	0.0875551	1
sgRNA1347	SAOUHSC_02232		-0.0317675	1	neutral	0.308394	1	neutral	0.340162	1
sgRNA1348	SAOUHSC_02234		0.0573664	1	neutral	0.0189259	1	neutral	-0.0384405	1
sgRNA1349	SAOUHSC_02235		0.0537956	1	neutral	0.336912	1	neutral	0.283117	1
sgRNA1350	SAOUHSC_02239	int3	-0.0128083	1	neutral	0.0826525	1	neutral	0.0954608	1
sgRNA1351	SAOUHSC_02243	lukH	-0.014849	1	neutral	-0.0828278	1	neutral	-0.0679787	1
sgRNA1352	SAOUHSC_02244		-0.00928073	1	neutral	0.187072	1	neutral	0.196353	1
sgRNA1353	SAOUHSC_02246	fhuD1	0.0436328	1	neutral	-0.10232	1	neutral	-0.145953	1
sgRNA1354	SAOUHSC_02247	ktrB	-0.0192266	1	neutral	0.0265172	1	neutral	0.0457438	1
sgRNA1355	SAOUHSC_02248		-0.0703541	1	neutral	0.30959	1	neutral	0.379944	1
sgRNA1356	SAOUHSC_02249		0.0289156	1	neutral	0.19941	1	neutral	0.170495	1
sgRNA1357	SAOUHSC_02250		0.0704602	1	neutral	0.328488	1	neutral	0.258028	1
sgRNA1358	SAOUHSC_02251		-0.117731	1	neutral	-0.150078	1	neutral	-0.0323467	1
sgRNA1359	SAOUHSC_02252		0.048731	1	neutral	0.0375057	1	neutral	-0.0112253	1
sgRNA1361	SAOUHSC_02256		0.126447	1	neutral	0.0915283	1	neutral	-0.0349191	1
sgRNA1362	SAOUHSC_02257	sdrH	0.0259631	1	neutral	-0.17184	1	neutral	-0.197803	1
sgRNA1363	SAOUHSC_02258		0.106161	1	neutral	0.0612665	1	neutral	-0.0448949	1
sgRNA1364	SAOUHSC_02259		0.0812023	1	neutral	-0.0395743	1	neutral	-0.120777	1
sgRNA1365	SAOUHSC_02261	agrB	0.00897492	1	neutral	-0.020852	1	neutral	-0.0298269	1
sgRNA1366	SAOUHSC_02265	agrA	0.0218763	1	neutral	0.161577	1	neutral	0.139701	1
sgRNA1367	SAOUHSC_02268	scrB	-0.118212	1	neutral	-0.133016	1	neutral	-0.014804	1
sgRNA1368	SAOUHSC_02269	scrR	0.0559257	1	neutral	0.0387319	1	neutral	-0.0171939	1
sgRNA1369	SAOUHSC_02270	nrgA	0.0635024	1	neutral	0.0151153	1	neutral	-0.0483871	1
sgRNA1370	SAOUHSC_02272		-0.0476417	1	neutral	-0.0800935	1	neutral	-0.0324518	1
sgRNA1371	SAOUHSC_02273	rex	-0.688459	1	neutral	-0.388203	1	neutral	0.300255	1
sgRNA1372	SAOUHSC_02274	vga	-0.0693405	1	neutral	0.106884	1	neutral	0.176224	1
sgRNA1373	SAOUHSC_02276		-0.0075362	1	neutral	0.161994	1	neutral	0.16953	1
sgRNA1375	SAOUHSC_02281	ilvD	-0.133436	1	neutral	0.094529	1	neutral	0.227965	1
sgRNA1376	SAOUHSC_02284	ilvC	-0.016682	1	neutral	0.147402	1	neutral	0.164084	1
sgRNA1377	SAOUHSC_02290		0.0440762	1	neutral	-0.2981	1	neutral	-0.342176	1
sgRNA1378	SAOUHSC_02294		0.0240516	1	neutral	0.0750437	1	neutral	0.050992	1
sgRNA1379	SAOUHSC_02297		-0.00111353	1	neutral	0.184696	1	neutral	0.18581	1
sgRNA1380	SAOUHSC_02300	rsbV	0.027418	1	neutral	0.294399	1	neutral	0.266981	1
sgRNA1381	SAOUHSC_02302		-0.00343944	1	neutral	0.184155	1	neutral	0.187595	1
sgRNA1382	SAOUHSC_02304	mazE	0.0635453	1	neutral	0.0392975	1	neutral	-0.0242478	1
sgRNA1383	SAOUHSC_02309		-0.382723	1	neutral	-0.0750868	1	neutral	0.307636	1
sgRNA1384	SAOUHSC_02313		0.0385483	1	neutral	0.276412	1	neutral	0.237864	1
sgRNA1385	SAOUHSC_02314	kdpD	0.0760186	1	neutral	-0.349487	1	neutral	-0.425505	1
sgRNA1386	SAOUHSC_02316	cshA	-0.386294	1	neutral	-1.00742	1	neutral	-0.621125	1
sgRNA1388	SAOUHSC_02319	rodA	-0.000431474	1	neutral	0.0101321	1	neutral	0.0105636	1
sgRNA1389	SAOUHSC_02320		-0.0176417	1	neutral	-0.177306	1	neutral	-0.159665	1
sgRNA1390	SAOUHSC_02322		0.36833	1	neutral	-0.857935	1	neutral	-1.22626	1
sgRNA1391	SAOUHSC_02323	cls2	0.014078	1	neutral	-0.170342	1	neutral	-0.18442	1
sgRNA1393	SAOUHSC_02331	tenA	0.0553078	1	neutral	-0.134099	1	neutral	-0.189407	1
sgRNA1394	SAOUHSC_02332		0.027766	1	neutral	-0.257887	1	neutral	-0.285653	1
sgRNA1395	SAOUHSC_02333	sceD	0.00211622	1	neutral	0.0556698	1	neutral	0.0535536	1
sgRNA1396	SAOUHSC_02334	ssbB	0.0132353	1	neutral	0.0450544	1	neutral	0.0318191	1
sgRNA1397	SAOUHSC_02335	ywpF	-0.0131441	1	neutral	-0.055076	1	neutral	-0.0419318	1
sgRNA1398	SAOUHSC_02337	murA1	-0.70085	1	neutral	-0.942619	1	neutral	-0.24177	1
sgRNA1399	SAOUHSC_02338		0.0800452	1	neutral	-0.11369	1	neutral	-0.193735	1
sgRNA1400	SAOUHSC_02339		0.080617	1	neutral	-0.186045	1	neutral	-0.266662	1
sgRNA1401	SAOUHSC_02343	atpG	-0.75947	1	neutral	0.153387	1	neutral	0.912857	1
sgRNA1402	SAOUHSC_02347	atpF	-0.570369	1	neutral	0.323557	1	neutral	0.893926	1
sgRNA1403	SAOUHSC_02355		-0.14685	1	neutral	-0.245791	1	neutral	-0.0989413	1
sgRNA1406	SAOUHSC_02361	rpmE2	-1.46955	1	neutral	-1.59408	1	neutral	-0.124535	1
sgRNA1407	SAOUHSC_02362	rho	0.0264594	1	neutral	0.0561694	1	neutral	0.0297101	1
sgRNA1408	SAOUHSC_02363		0.0550311	1	neutral	0.0417588	1	neutral	-0.0132723	1
sgRNA1409	SAOUHSC_02365	murA2	0.0727465	1	neutral	0.118416	1	neutral	0.0456693	1
sgRNA1410	SAOUHSC_02366	fbaA	-1.09064	1	neutral	-0.00520833	1	neutral	1.08543	1
sgRNA1411	SAOUHSC_02367		0.0557089	1	neutral	0.445617	1	neutral	0.389908	1
sgRNA1412	SAOUHSC_02368	pyrG	-0.318303	1	neutral	-0.456123	1	neutral	-0.13782	1
sgRNA1413	SAOUHSC_02369	rpoE	-0.183881	1	neutral	0.58823	1	neutral	0.772111	1
sgRNA1414	SAOUHSC_02370		-0.0408921	1	neutral	-0.103907	1	neutral	-0.063015	1
sgRNA1415	SAOUHSC_02371	coaA	-1.88806	2.30133e-05	essential	-1.06566	1	neutral	0.822403	1
sgRNA1416	SAOUHSC_02372		0.12754	1	neutral	-0.199454	1	neutral	-0.326994	1
sgRNA1417	SAOUHSC_02374	hmrA	-0.0190516	1	neutral	-0.0148317	1	neutral	0.00421992	1
sgRNA1418	SAOUHSC_02375	luxS	0.0642534	1	neutral	-0.0626757	1	neutral	-0.126929	1
sgRNA1419	SAOUHSC_02377	pdp	-0.359601	1	neutral	0.890365	1	neutral	1.24997	1
sgRNA1420	SAOUHSC_02378		0.0591055	1	neutral	-0.00591796	1	neutral	-0.0650235	1
sgRNA1421	SAOUHSC_02379	deoC2	0.0332184	1	neutral	-0.141779	1	neutral	-0.174997	1
sgRNA1422	SAOUHSC_02380	deoD	-0.0495478	1	neutral	-0.432893	1	neutral	-0.383345	1
sgRNA1423	SAOUHSC_02381	dps	0.0758505	1	neutral	0.0500286	1	neutral	-0.0258219	1
sgRNA1424	SAOUHSC_02382		-0.0555892	1	neutral	0.0210156	1	neutral	0.0766047	1
sgRNA1425	SAOUHSC_02383		-0.160805	1	neutral	0.116855	1	neutral	0.27766	1
sgRNA1426	SAOUHSC_02386		-0.319211	1	neutral	-0.588534	1	neutral	-0.269324	1
sgRNA1427	SAOUHSC_02387		0.135101	1	neutral	0.246775	1	neutral	0.111674	1
sgRNA1428	SAOUHSC_02388	czrA	0.0857288	1	neutral	-0.120993	1	neutral	-0.206722	1
sgRNA1429	SAOUHSC_02390		0.0671749	1	neutral	-0.112724	1	neutral	-0.179899	1
sgRNA1430	SAOUHSC_02391		0.095254	1	neutral	-0.0073124	1	neutral	-0.102566	1
sgRNA1431	SAOUHSC_02393		0.0566775	1	neutral	0.0762443	1	neutral	0.0195668	1
sgRNA1432	SAOUHSC_02394		0.0382227	1	neutral	-0.000976586	1	neutral	-0.0391993	1
sgRNA1433	SAOUHSC_02396		-0.0357578	1	neutral	0.0412228	1	neutral	0.0769806	1
sgRNA1434	SAOUHSC_02397		0.0308526	1	neutral	-0.0457422	1	neutral	-0.0765949	1
sgRNA1435	SAOUHSC_02399	glmS	-0.535168	1	neutral	-0.070421	1	neutral	0.464747	1
sgRNA1436	SAOUHSC_02400	mtlF	0.0847152	1	neutral	0.0442681	1	neutral	-0.0404471	1
sgRNA1437	SAOUHSC_02401	mtlR	0.11409	1	neutral	0.0931519	1	neutral	-0.0209386	1
sgRNA1438	SAOUHSC_02402	mtlA	0.0647252	1	neutral	0.250497	1	neutral	0.185772	1
sgRNA1439	SAOUHSC_02404	fmtB	0.0397746	1	neutral	-0.0402283	1	neutral	-0.0800029	1
sgRNA1440	SAOUHSC_02407	dacA	0.0911697	1	neutral	-0.23152	1	neutral	-0.32269	1
sgRNA1441	SAOUHSC_02409	rocF	-0.0236145	1	neutral	-0.0339615	1	neutral	-0.0103469	1
sgRNA1442	SAOUHSC_02411		0.000914087	1	neutral	0.0253233	1	neutral	0.0244093	1
sgRNA1444	SAOUHSC_02416		0.00354485	1	neutral	-0.00874251	1	neutral	-0.0122874	1
sgRNA1445	SAOUHSC_02417	salA	-0.0286015	1	neutral	0.139465	1	neutral	0.168067	1
sgRNA1446	SAOUHSC_02418	lmrS	0.0324287	1	neutral	0.235409	1	neutral	0.20298	1
sgRNA1447	SAOUHSC_02420	sdrM	0.00196443	1	neutral	0.0309345	1	neutral	0.0289701	1
sgRNA1448	SAOUHSC_02424		-0.0790241	1	neutral	0.0223539	1	neutral	0.101378	1
sgRNA1449	SAOUHSC_02425		0.0213235	1	neutral	-0.100195	1	neutral	-0.121519	1
sgRNA1450	SAOUHSC_02426		0.0239227	1	neutral	0.080579	1	neutral	0.0566563	1
sgRNA1452	SAOUHSC_02432		0.077423	1	neutral	0.0900385	1	neutral	0.0126155	1
sgRNA1453	SAOUHSC_02434	sfnaB	-0.0055998	1	neutral	-0.0092763	1	neutral	-0.0036765	1
sgRNA1454	SAOUHSC_02435	sfnaA	0.0506269	1	neutral	0.16207	1	neutral	0.111443	1
sgRNA1455	SAOUHSC_02436	sfnaD	0.0687652	1	neutral	0.0467756	1	neutral	-0.0219896	1
sgRNA1456	SAOUHSC_02437		0.0135005	1	neutral	-0.249348	1	neutral	-0.262848	1
sgRNA1457	SAOUHSC_02443	amaP	-0.0253782	1	neutral	0.161272	1	neutral	0.186651	1
sgRNA1458	SAOUHSC_02444	opuD2	0.0603638	1	neutral	0.0610659	1	neutral	0.000702092	1
sgRNA1459	SAOUHSC_02445		0.0593494	1	neutral	0.179186	1	neutral	0.119836	1
sgRNA1460	SAOUHSC_02447		0.0483121	1	neutral	-0.191861	1	neutral	-0.240173	1
sgRNA1461	SAOUHSC_02448		-0.0406409	1	neutral	-0.118798	1	neutral	-0.0781575	1
sgRNA1462	SAOUHSC_02449	lacG	0.0359951	1	neutral	0.1083	1	neutral	0.072305	1
sgRNA1463	SAOUHSC_02450	lacE	0.06598	1	neutral	0.055047	1	neutral	-0.0109331	1
sgRNA1464	SAOUHSC_02451	lacF	-0.0737884	1	neutral	0.133325	1	neutral	0.207114	1
sgRNA1465	SAOUHSC_02452	lacD	-0.0205242	1	neutral	-0.150748	1	neutral	-0.130224	1
sgRNA1466	SAOUHSC_02453	lacC	0.0476446	1	neutral	-0.168566	1	neutral	-0.21621	1
sgRNA1467	SAOUHSC_02454	lacB	0.083401	1	neutral	0.352793	1	neutral	0.269392	1
sgRNA1468	SAOUHSC_02455	lacA	0.0610012	1	neutral	0.0622206	1	neutral	0.00121939	1
sgRNA1469	SAOUHSC_02456	lacR	0.0621747	1	neutral	0.0715815	1	neutral	0.00940687	1
sgRNA1470	SAOUHSC_02457	cobB	0.0897885	1	neutral	0.18922	1	neutral	0.0994317	1
sgRNA1471	SAOUHSC_02458		-0.0770733	1	neutral	0.0965568	1	neutral	0.17363	1
sgRNA1472	SAOUHSC_02459		0.0410461	1	neutral	0.143877	1	neutral	0.102831	1
sgRNA1473	SAOUHSC_02460		0.00505877	1	neutral	0.31267	1	neutral	0.307611	1
sgRNA1474	SAOUHSC_02461		0.0453345	1	neutral	0.106306	1	neutral	0.060972	1
sgRNA1475	SAOUHSC_02463	hysA	0.0217047	1	neutral	0.110377	1	neutral	0.0886726	1
sgRNA1476	SAOUHSC_02464		0.0340721	1	neutral	-0.00823388	1	neutral	-0.042306	1
sgRNA1477	SAOUHSC_02465		-0.0272412	1	neutral	-0.00985015	1	neutral	0.0173911	1
sgRNA1478	SAOUHSC_02466		0.0301656	1	neutral	0.152843	1	neutral	0.122677	1
sgRNA1479	SAOUHSC_02468	budB	-0.000781471	1	neutral	-0.115139	1	neutral	-0.114358	1
sgRNA1480	SAOUHSC_02469		0.0286302	1	neutral	0.125234	1	neutral	0.0966034	1
sgRNA1481	SAOUHSC_02470		0.0457619	1	neutral	0.0283762	1	neutral	-0.0173857	1
sgRNA1482	SAOUHSC_02471		-0.00824349	1	neutral	0.177854	1	neutral	0.186098	1
sgRNA1483	SAOUHSC_02474		0.0874977	1	neutral	0.0425232	1	neutral	-0.0449745	1
sgRNA1484	SAOUHSC_02475		0.0673636	1	neutral	0.0336872	1	neutral	-0.0336764	1
sgRNA1485	SAOUHSC_02476		0.0865005	1	neutral	0.202303	1	neutral	0.115803	1
sgRNA1487	SAOUHSC_02483	cbiO	-0.0809648	1	neutral	-0.103582	1	neutral	-0.0226174	1
sgRNA1488	SAOUHSC_02489	infA	-2.67707	0.168128	neutral	-1.1512	1	neutral	1.52587	1
sgRNA1490	SAOUHSC_02515		0.0836178	1	neutral	-0.00260725	1	neutral	-0.086225	1
sgRNA1491	SAOUHSC_02516	pbuG	-0.0725513	1	neutral	-0.808673	1	neutral	-0.736121	1
sgRNA1492	SAOUHSC_02519		0.0221278	1	neutral	0.115856	1	neutral	0.0937286	1
sgRNA1493	SAOUHSC_02520	glcU	0.0493066	1	neutral	0.0745571	1	neutral	0.0252505	1
sgRNA1494	SAOUHSC_02522		0.0429763	1	neutral	-0.164051	1	neutral	-0.207027	1
sgRNA1496	SAOUHSC_02524		-1.03265	1	neutral	-0.0593389	1	neutral	0.973315	1
sgRNA1497	SAOUHSC_02525		0.047845	1	neutral	0.00853275	1	neutral	-0.0393122	1
sgRNA1499	SAOUHSC_02528		0.0496201	1	neutral	0.277982	1	neutral	0.228362	1
sgRNA1500	SAOUHSC_02529		0.142996	1	neutral	-0.00373391	1	neutral	-0.14673	1
sgRNA1501	SAOUHSC_02530		0.0240182	1	neutral	0.120855	1	neutral	0.0968365	1
sgRNA1502	SAOUHSC_02531		-0.00540181	1	neutral	0.0742505	1	neutral	0.0796524	1
sgRNA1503	SAOUHSC_02532	sarV	0.22311	1	neutral	0.126382	1	neutral	-0.0967275	1
sgRNA1504	SAOUHSC_02533		-0.280395	1	neutral	0.0209958	1	neutral	0.30139	1
sgRNA1505	SAOUHSC_02535		0.0693469	1	neutral	0.0404676	1	neutral	-0.0288793	1
sgRNA1506	SAOUHSC_02536	moaA	-0.00173096	1	neutral	-0.00646421	1	neutral	-0.00473325	1
sgRNA1507	SAOUHSC_02542	moeA	-0.140165	1	neutral	-0.329967	1	neutral	-0.189802	1
sgRNA1508	SAOUHSC_02543	moaC	-0.00565718	1	neutral	-0.0656409	1	neutral	-0.0599838	1
sgRNA1509	SAOUHSC_02545	moeB	0.0612978	1	neutral	0.289372	1	neutral	0.228075	1
sgRNA1510	SAOUHSC_02547	modB	-0.0905921	1	neutral	0.073254	1	neutral	0.163846	1
sgRNA1511	SAOUHSC_02549	modA	0.040332	1	neutral	0.0394961	1	neutral	-0.000835961	1
sgRNA1512	SAOUHSC_02550	fdhD	0.0143515	1	neutral	0.148053	1	neutral	0.133702	1
sgRNA1513	SAOUHSC_02552	bioY	0.038538	1	neutral	-0.31671	1	neutral	-0.355248	1
sgRNA1514	SAOUHSC_02553		0.0226481	1	neutral	0.107229	1	neutral	0.0845808	1
sgRNA1515	SAOUHSC_02554	fhuD2	0.0838941	1	neutral	-0.175369	1	neutral	-0.259263	1
sgRNA1516	SAOUHSC_02555	ydbM	0.0939123	1	neutral	-0.0223499	1	neutral	-0.116262	1
sgRNA1517	SAOUHSC_02556		0.0608235	1	neutral	0.139912	1	neutral	0.0790883	1
sgRNA1518	SAOUHSC_02557		0.0529985	1	neutral	0.291643	1	neutral	0.238645	1
sgRNA1519	SAOUHSC_02558	ureA	0.0264969	1	neutral	0.107382	1	neutral	0.0808853	1
sgRNA1520	SAOUHSC_02559	ureB	0.0738827	1	neutral	0.0249912	1	neutral	-0.0488915	1
sgRNA1521	SAOUHSC_02561	ureC	0.140129	1	neutral	0.253599	1	neutral	0.11347	1
sgRNA1522	SAOUHSC_02562	ureE	0.063558	1	neutral	0.201815	1	neutral	0.138257	1
sgRNA1523	SAOUHSC_02563	ureF	0.0550326	1	neutral	0.0501407	1	neutral	-0.00489187	1
sgRNA1524	SAOUHSC_02564	ureG	-0.0141831	1	neutral	0.206949	1	neutral	0.221133	1
sgRNA1525	SAOUHSC_02565	ureD	0.0207298	1	neutral	0.0103736	1	neutral	-0.0103562	1
sgRNA1526	SAOUHSC_02566	sarR	-0.0538454	1	neutral	0.127179	1	neutral	0.181025	1
sgRNA1527	SAOUHSC_02567		0.0561772	1	neutral	-0.00278553	1	neutral	-0.0589628	1
sgRNA1528	SAOUHSC_02568		0.0277448	1	neutral	0.113102	1	neutral	0.0853568	1
sgRNA1529	SAOUHSC_02570		-0.161128	1	neutral	-0.206929	1	neutral	-0.0458011	1
sgRNA1530	SAOUHSC_02571	ssaA	-0.467309	1	neutral	-1.15934	1	neutral	-0.692032	1
sgRNA1531	SAOUHSC_02572		-0.0256985	1	neutral	0.333983	1	neutral	0.359682	1
sgRNA1532	SAOUHSC_02574		0.0319253	1	neutral	-0.0407218	1	neutral	-0.0726471	1
sgRNA1533	SAOUHSC_02575		0.0243534	1	neutral	-0.101659	1	neutral	-0.126012	1
sgRNA1534	SAOUHSC_02576		-0.0232748	1	neutral	0.0886781	1	neutral	0.111953	1
sgRNA1535	SAOUHSC_02577		0.0111881	1	neutral	-0.0422729	1	neutral	-0.053461	1
sgRNA1536	SAOUHSC_02579		0.0689138	1	neutral	0.125695	1	neutral	0.056781	1
sgRNA1537	SAOUHSC_02580		0.0296703	1	neutral	0.0631978	1	neutral	0.0335275	1
sgRNA1538	SAOUHSC_02582	fdhA	0.0168608	1	neutral	0.0991862	1	neutral	0.0823254	1
sgRNA1539	SAOUHSC_02584		0.0505351	1	neutral	-0.0122669	1	neutral	-0.062802	1
sgRNA1540	SAOUHSC_02585		0.0243222	1	neutral	0.137396	1	neutral	0.113074	1
sgRNA1541	SAOUHSC_02586		0.0396038	1	neutral	-0.0684505	1	neutral	-0.108054	1
sgRNA1542	SAOUHSC_02587	spdB	0.0195608	1	neutral	0.0405073	1	neutral	0.0209465	1
sgRNA1543	SAOUHSC_02588		-0.0110232	1	neutral	0.0805312	1	neutral	0.0915544	1
sgRNA1544	SAOUHSC_02589		-0.107414	1	neutral	0.019226	1	neutral	0.12664	1
sgRNA1545	SAOUHSC_02590		-0.947986	1	neutral	-0.421626	1	neutral	0.52636	1
sgRNA1546	SAOUHSC_02591		0.0422181	1	neutral	0.173651	1	neutral	0.131433	1
sgRNA1547	SAOUHSC_02595		0.0951618	1	neutral	0.157262	1	neutral	0.0620998	1
sgRNA1548	SAOUHSC_02596		-0.0728835	1	neutral	0.0888616	1	neutral	0.161745	1
sgRNA1549	SAOUHSC_02597	glvC	0.0387262	1	neutral	0.52989	1	neutral	0.491164	1
sgRNA1550	SAOUHSC_02599		0.0446434	1	neutral	0.287367	1	neutral	0.242723	1
sgRNA1551	SAOUHSC_02600		-0.0376641	1	neutral	-0.395439	1	neutral	-0.357775	1
sgRNA1552	SAOUHSC_02601		-0.0141661	1	neutral	-0.0654034	1	neutral	-0.0512372	1
sgRNA1553	SAOUHSC_02602		0.0487702	1	neutral	-0.291498	1	neutral	-0.340268	1
sgRNA1554	SAOUHSC_02603		0.0820467	1	neutral	0.110062	1	neutral	0.028015	1
sgRNA1555	SAOUHSC_02604		-0.00144998	1	neutral	-0.0885692	1	neutral	-0.0871192	1
sgRNA1556	SAOUHSC_02605		0.103489	1	neutral	0.597664	1	neutral	0.494175	1
sgRNA1557	SAOUHSC_02607	hutU	0.0331102	1	neutral	0.115452	1	neutral	0.0823422	1
sgRNA1558	SAOUHSC_02608	hutR	0.0249777	1	neutral	-0.131344	1	neutral	-0.156321	1
sgRNA1559	SAOUHSC_02609	fosB	0.140645	1	neutral	0.0398663	1	neutral	-0.100778	1
sgRNA1560	SAOUHSC_02610	hutG	-0.000319584	1	neutral	0.253715	1	neutral	0.254035	1
sgRNA1561	SAOUHSC_02611	lyrA	-0.120207	1	neutral	-0.206537	1	neutral	-0.0863307	1
sgRNA1562	SAOUHSC_02612	rpiA	-0.369861	1	neutral	-0.196809	1	neutral	0.173052	1
sgRNA1563	SAOUHSC_02613		0.0582306	1	neutral	0.174895	1	neutral	0.116665	1
sgRNA1564	SAOUHSC_02615		-0.0697971	1	neutral	0.0247921	1	neutral	0.0945893	1
sgRNA1565	SAOUHSC_02618		0.0522943	1	neutral	0.248206	1	neutral	0.195912	1
sgRNA1566	SAOUHSC_02619		0.0357153	1	neutral	0.177551	1	neutral	0.141836	1
sgRNA1567	SAOUHSC_02620		0.0685781	1	neutral	0.0169074	1	neutral	-0.0516706	1
sgRNA1568	SAOUHSC_02621	aag	0.0576275	1	neutral	-0.00539392	1	neutral	-0.0630214	1
sgRNA1569	SAOUHSC_02622	gltS	-0.0211827	1	neutral	-0.0876361	1	neutral	-0.0664534	1
sgRNA1570	SAOUHSC_02624	corA	-0.0718546	1	neutral	0.121619	1	neutral	0.193474	1
sgRNA1571	SAOUHSC_02625		0.0782498	1	neutral	-0.203459	1	neutral	-0.281709	1
sgRNA1572	SAOUHSC_02627		0.0354513	1	neutral	0.0386834	1	neutral	0.0032321	1
sgRNA1573	SAOUHSC_02628		-0.0119917	1	neutral	-0.0191061	1	neutral	-0.00711434	1
sgRNA1574	SAOUHSC_02630		0.0640486	1	neutral	-0.0462203	1	neutral	-0.110269	1
sgRNA1575	SAOUHSC_02631		0.11603	1	neutral	0.0641018	1	neutral	-0.0519283	1
sgRNA1576	SAOUHSC_02634		0.0236302	1	neutral	0.0510854	1	neutral	0.0274552	1
sgRNA1577	SAOUHSC_02635	tcaA	-0.0362864	1	neutral	-0.0801984	1	neutral	-0.043912	1
sgRNA1578	SAOUHSC_02637		-0.0359643	1	neutral	0.0679537	1	neutral	0.103918	1
sgRNA1579	SAOUHSC_02638		0.0688577	1	neutral	-0.0119771	1	neutral	-0.0808349	1
sgRNA1580	SAOUHSC_02639		0.047731	1	neutral	-0.0997922	1	neutral	-0.147523	1
sgRNA1581	SAOUHSC_02641	htrB	0.0835196	1	neutral	0.0992149	1	neutral	0.0156953	1
sgRNA1582	SAOUHSC_02643	hssR	0.0154137	1	neutral	0.0421756	1	neutral	0.0267619	1
sgRNA1583	SAOUHSC_02645		0.0514714	1	neutral	-0.0879074	1	neutral	-0.139379	1
sgRNA1584	SAOUHSC_02647	mqo	0.10452	1	neutral	0.229422	1	neutral	0.124902	1
sgRNA1585	SAOUHSC_02648	lctP2	-0.095878	1	neutral	0.351957	1	neutral	0.447835	1
sgRNA1586	SAOUHSC_02649		-0.0549154	1	neutral	0.259009	1	neutral	0.313924	1
sgRNA1587	SAOUHSC_02650		-0.145943	1	neutral	-0.159	1	neutral	-0.0130562	1
sgRNA1588	SAOUHSC_02651	paiA	0.0619052	1	neutral	0.128546	1	neutral	0.0666404	1
sgRNA1589	SAOUHSC_02652		-0.0791112	1	neutral	-0.00636791	1	neutral	0.0727433	1
sgRNA1590	SAOUHSC_02653		0.01289	1	neutral	0.0474151	1	neutral	0.0345251	1
sgRNA1591	SAOUHSC_02656		-0.359085	1	neutral	0.062819	1	neutral	0.421904	1
sgRNA1592	SAOUHSC_02658		0.0522514	1	neutral	0.164914	1	neutral	0.112663	1
sgRNA1593	SAOUHSC_02659		-0.0163555	1	neutral	-0.224284	1	neutral	-0.207928	1
sgRNA1594	SAOUHSC_02662		-0.166343	1	neutral	-0.205481	1	neutral	-0.0391378	1
sgRNA1595	SAOUHSC_02663		0.0615687	1	neutral	0.276152	1	neutral	0.214583	1
sgRNA1596	SAOUHSC_02664		0.137888	1	neutral	-0.0394763	1	neutral	-0.177364	1
sgRNA1597	SAOUHSC_02665		-0.0131028	1	neutral	0.0337333	1	neutral	0.0468361	1
sgRNA1598	SAOUHSC_02666		0.00870679	1	neutral	0.233032	1	neutral	0.224326	1
sgRNA1599	SAOUHSC_02667	gltT	-0.108267	1	neutral	-0.385291	1	neutral	-0.277025	1
sgRNA1600	SAOUHSC_02668		0.0457904	1	neutral	-0.0712547	1	neutral	-0.117045	1
sgRNA1601	SAOUHSC_02669	sarZ	0.261379	1	neutral	0.228162	1	neutral	-0.0332165	1
sgRNA1602	SAOUHSC_02670		0.0702418	1	neutral	0.11907	1	neutral	0.0488286	1
sgRNA1603	SAOUHSC_02671	narK	-0.544872	1	neutral	-0.432454	1	neutral	0.112418	1
sgRNA1604	SAOUHSC_02672		0.635317	1	neutral	0.282899	1	neutral	-0.352418	1
sgRNA1605	SAOUHSC_02673		0.00578283	1	neutral	0.138795	1	neutral	0.133012	1
sgRNA1606	SAOUHSC_02674		0.146328	1	neutral	-0.0416158	1	neutral	-0.187944	1
sgRNA1607	SAOUHSC_02677	nreA	0.048911	1	neutral	-0.0589524	1	neutral	-0.107863	1
sgRNA1608	SAOUHSC_02680	narH	0.0155727	1	neutral	0.102577	1	neutral	0.0870041	1
sgRNA1609	SAOUHSC_02681	narG	-0.224223	1	neutral	0.0588427	1	neutral	0.283066	1
sgRNA1610	SAOUHSC_02685	nirR	-0.0644119	1	neutral	-0.0295449	1	neutral	0.034867	1
sgRNA1611	SAOUHSC_02686		0.0309279	1	neutral	-0.121938	1	neutral	-0.152866	1
sgRNA1612	SAOUHSC_02687		-0.0732533	1	neutral	0.11963	1	neutral	0.192883	1
sgRNA1613	SAOUHSC_02688		-0.0828357	1	neutral	0.0807527	1	neutral	0.163588	1
sgRNA1614	SAOUHSC_02689		0.0693618	1	neutral	0.0183114	1	neutral	-0.0510504	1
sgRNA1615	SAOUHSC_02690		-0.186389	1	neutral	-0.433454	1	neutral	-0.247066	1
sgRNA1616	SAOUHSC_02692		0.115185	1	neutral	-0.164681	1	neutral	-0.279866	1
sgRNA1617	SAOUHSC_02693		-0.0214572	1	neutral	-0.183369	1	neutral	-0.161912	1
sgRNA1618	SAOUHSC_02695		-0.0718226	1	neutral	-0.26664	1	neutral	-0.194817	1
sgRNA1619	SAOUHSC_02696	fmhA	0.00649418	1	neutral	0.0969744	1	neutral	0.0904802	1
sgRNA1620	SAOUHSC_02699	tcyA	-0.0548063	1	neutral	0.11172	1	neutral	0.166526	1
sgRNA1621	SAOUHSC_02701		0.152843	1	neutral	0.306049	1	neutral	0.153206	1
sgRNA1622	SAOUHSC_02702		0.200616	1	neutral	0.111466	1	neutral	-0.08915	1
sgRNA1623	SAOUHSC_02703	gpmA	0.0569041	1	neutral	0.0448492	1	neutral	-0.0120549	1
sgRNA1624	SAOUHSC_02704		0.0431208	1	neutral	0.169325	1	neutral	0.126204	1
sgRNA1625	SAOUHSC_02706	sbi	-0.0901561	1	neutral	-0.040299	1	neutral	0.0498571	1
sgRNA1626	SAOUHSC_02708	hlgA	-0.0327568	1	neutral	-0.104763	1	neutral	-0.0720058	1
sgRNA1627	SAOUHSC_02709	hlgC	0.0686362	1	neutral	0.0490041	1	neutral	-0.0196321	1
sgRNA1628	SAOUHSC_02710	hlgB	-0.0028418	1	neutral	0.0385646	1	neutral	0.0414064	1
sgRNA1629	SAOUHSC_02716	bioD	0.0682584	1	neutral	0.127573	1	neutral	0.0593144	1
sgRNA1630	SAOUHSC_02718		0.0346374	1	neutral	-0.0710269	1	neutral	-0.105664	1
sgRNA1631	SAOUHSC_02719		0.0125978	1	neutral	0.121952	1	neutral	0.109355	1
sgRNA1632	SAOUHSC_02722		0.0181984	1	neutral	0.107116	1	neutral	0.0889175	1
sgRNA1633	SAOUHSC_02723		0.0302312	1	neutral	-0.193982	1	neutral	-0.224213	1
sgRNA1634	SAOUHSC_02724		0.0384381	1	neutral	0.10895	1	neutral	0.0705121	1
sgRNA1635	SAOUHSC_02725		-0.0149145	1	neutral	-0.335501	1	neutral	-0.320587	1
sgRNA1636	SAOUHSC_02726		0.0855053	1	neutral	0.470653	1	neutral	0.385148	1
sgRNA1637	SAOUHSC_02727		0.0655796	1	neutral	-0.0841614	1	neutral	-0.149741	1
sgRNA1638	SAOUHSC_02728		0.0407909	1	neutral	-0.0961961	1	neutral	-0.136987	1
sgRNA1639	SAOUHSC_02729		0.006175	1	neutral	-0.177406	1	neutral	-0.183581	1
sgRNA1640	SAOUHSC_02731		-0.36571	1	neutral	0.0064459	1	neutral	0.372156	1
sgRNA1641	SAOUHSC_02732		0.0755999	1	neutral	0.120762	1	neutral	0.0451619	1
sgRNA1642	SAOUHSC_02733	kimA	-0.0342592	1	neutral	0.0635734	1	neutral	0.0978326	1
sgRNA1643	SAOUHSC_02734		-0.0639956	1	neutral	-0.231538	1	neutral	-0.167542	1
sgRNA1644	SAOUHSC_02736	flp	0.0321377	1	neutral	-0.184191	1	neutral	-0.216329	1
sgRNA1645	SAOUHSC_02737		-0.000962348	1	neutral	0.0631805	1	neutral	0.0641429	1
sgRNA1646	SAOUHSC_02738		0.0155815	1	neutral	-0.0213165	1	neutral	-0.036898	1
sgRNA1647	SAOUHSC_02739		0.011577	1	neutral	0.0559068	1	neutral	0.0443298	1
sgRNA1648	SAOUHSC_02740		-0.0224083	1	neutral	0.157006	1	neutral	0.179414	1
sgRNA1649	SAOUHSC_02744	opuCA	0.0799213	1	neutral	0.0917941	1	neutral	0.0118727	1
sgRNA1650	SAOUHSC_02745		0.0397144	1	neutral	-0.0205047	1	neutral	-0.0602191	1
sgRNA1651	SAOUHSC_02746		-0.0208999	1	neutral	0.395998	1	neutral	0.416898	1
sgRNA1652	SAOUHSC_02747		-0.0163322	1	neutral	-0.00465575	1	neutral	0.0116765	1
sgRNA1653	SAOUHSC_02750		0.0594996	1	neutral	-0.0937162	1	neutral	-0.153216	1
sgRNA1654	SAOUHSC_02751	pnbA	0.103153	1	neutral	0.188492	1	neutral	0.085339	1
sgRNA1655	SAOUHSC_02752		0.0068872	1	neutral	0.0152737	1	neutral	0.00838645	1
sgRNA1656	SAOUHSC_02754		-0.124835	1	neutral	0.0659777	1	neutral	0.190813	1
sgRNA1657	SAOUHSC_02755		0.0213808	1	neutral	0.190618	1	neutral	0.169237	1
sgRNA1658	SAOUHSC_02757		-0.0174361	1	neutral	0.386767	1	neutral	0.404203	1
sgRNA1659	SAOUHSC_02758		0.040117	1	neutral	-0.0271918	1	neutral	-0.0673088	1
sgRNA1660	SAOUHSC_02759		0.05105	1	neutral	0.154548	1	neutral	0.103498	1
sgRNA1661	SAOUHSC_02760		0.00741268	1	neutral	0.0422977	1	neutral	0.034885	1
sgRNA1662	SAOUHSC_02761		0.0167305	1	neutral	0.0707793	1	neutral	0.0540487	1
sgRNA1663	SAOUHSC_02767	cntA	-0.0337117	1	neutral	-0.265812	1	neutral	-0.2321	1
sgRNA1664	SAOUHSC_02770	cntK	0.0293845	1	neutral	0.0664134	1	neutral	0.0370289	1
sgRNA1665	SAOUHSC_02771		0.0820529	1	neutral	-0.171257	1	neutral	-0.25331	1
sgRNA1666	SAOUHSC_02772		0.0392862	1	neutral	0.119615	1	neutral	0.0803285	1
sgRNA1667	SAOUHSC_02773		-0.0988273	1	neutral	0.553574	1	neutral	0.652401	1
sgRNA1668	SAOUHSC_02774		0.047357	1	neutral	0.0690637	1	neutral	0.0217067	1
sgRNA1669	SAOUHSC_02776		0.0616554	1	neutral	0.129767	1	neutral	0.068112	1
sgRNA1670	SAOUHSC_02777		0.015462	1	neutral	-0.00428116	1	neutral	-0.0197431	1
sgRNA1671	SAOUHSC_02778		-0.00412314	1	neutral	-0.0122125	1	neutral	-0.00808937	1
sgRNA1672	SAOUHSC_02779		0.0167424	1	neutral	0.0619687	1	neutral	0.0452263	1
sgRNA1673	SAOUHSC_02781		0.00542008	1	neutral	0.0858659	1	neutral	0.0804458	1
sgRNA1674	SAOUHSC_02782		-0.0212795	1	neutral	0.0978254	1	neutral	0.119105	1
sgRNA1675	SAOUHSC_02783		0.0185649	1	neutral	0.0174649	1	neutral	-0.00109995	1
sgRNA1676	SAOUHSC_02784		0.0380414	1	neutral	0.125279	1	neutral	0.0872376	1
sgRNA1677	SAOUHSC_02785		-0.006317	1	neutral	-0.186073	1	neutral	-0.179756	1
sgRNA1678	SAOUHSC_02786		0.0342833	1	neutral	0.0322367	1	neutral	-0.00204663	1
sgRNA1679	SAOUHSC_02787		0.0820008	1	neutral	-0.0144768	1	neutral	-0.0964776	1
sgRNA1680	SAOUHSC_02788		0.0301691	1	neutral	0.142228	1	neutral	0.112059	1
sgRNA1681	SAOUHSC_02789		0.0129207	1	neutral	-0.0294075	1	neutral	-0.0423282	1
sgRNA1682	SAOUHSC_02790		0.0380258	1	neutral	0.0651163	1	neutral	0.0270906	1
sgRNA1683	SAOUHSC_02791		-0.02609	1	neutral	-0.234714	1	neutral	-0.208624	1
sgRNA1684	SAOUHSC_02793	pgcA	0.0109141	1	neutral	-0.224367	1	neutral	-0.235281	1
sgRNA1685	SAOUHSC_02794		0.0822193	1	neutral	-0.148495	1	neutral	-0.230715	1
sgRNA1686	SAOUHSC_02795		-0.0144213	1	neutral	-0.0127064	1	neutral	0.00171486	1
sgRNA1687	SAOUHSC_02796		0.0373827	1	neutral	0.139256	1	neutral	0.101873	1
sgRNA1688	SAOUHSC_02797		0.0365236	1	neutral	-0.0453113	1	neutral	-0.0818349	1
sgRNA1689	SAOUHSC_02798	sasG	0.0253929	1	neutral	0.301848	1	neutral	0.276455	1
sgRNA1690	SAOUHSC_02799	sarT	0.0396601	1	neutral	0.258792	1	neutral	0.219131	1
sgRNA1691	SAOUHSC_02800	sarU	0.0664862	1	neutral	0.077769	1	neutral	0.0112828	1
sgRNA1692	SAOUHSC_02801	gtaB	0.10549	1	neutral	-0.187946	1	neutral	-0.293436	1
sgRNA1693	SAOUHSC_02802	fnbB	0.0532091	1	neutral	0.172102	1	neutral	0.118893	1
sgRNA1694	SAOUHSC_02803	fnbA	0.0199505	1	neutral	-0.0655805	1	neutral	-0.085531	1
sgRNA1695	SAOUHSC_02805		0.0186549	1	neutral	-0.0204051	1	neutral	-0.03906	1
sgRNA1696	SAOUHSC_02806	gntP	-0.0257311	1	neutral	0.160737	1	neutral	0.186468	1
sgRNA1697	SAOUHSC_02809	gntR	0.0244922	1	neutral	0.270099	1	neutral	0.245606	1
sgRNA1698	SAOUHSC_02810		0.046924	1	neutral	0.241054	1	neutral	0.19413	1
sgRNA1699	SAOUHSC_02811	relP	0.0747588	1	neutral	0.148554	1	neutral	0.0737952	1
sgRNA1700	SAOUHSC_02812		0.0603006	1	neutral	0.1086	1	neutral	0.0482997	1
sgRNA1701	SAOUHSC_02813		0.0270765	1	neutral	0.0257238	1	neutral	-0.00135274	1
sgRNA1702	SAOUHSC_02815		0.0468098	1	neutral	0.0227811	1	neutral	-0.0240287	1
sgRNA1703	SAOUHSC_02816		0.0129576	1	neutral	0.105496	1	neutral	0.0925385	1
sgRNA1704	SAOUHSC_02817		0.05021	1	neutral	-0.18719	1	neutral	-0.2374	1
sgRNA1705	SAOUHSC_02818		-0.0344316	1	neutral	0.198238	1	neutral	0.232669	1
sgRNA1706	SAOUHSC_02819		0.00279048	1	neutral	-0.107547	1	neutral	-0.110337	1
sgRNA1707	SAOUHSC_02820		0.0286773	1	neutral	-0.228143	1	neutral	-0.256821	1
sgRNA1708	SAOUHSC_02822	fbp	-0.0554846	1	neutral	0.0696957	1	neutral	0.12518	1
sgRNA1709	SAOUHSC_02823		0.0873063	1	neutral	0.0361193	1	neutral	-0.0511869	1
sgRNA1710	SAOUHSC_02824	mhqE	0.000450489	1	neutral	-0.0388958	1	neutral	-0.0393463	1
sgRNA1711	SAOUHSC_02825	mhqD	0.0944943	1	neutral	0.17982	1	neutral	0.0853255	1
sgRNA1712	SAOUHSC_02826	mhqR	0.0368474	1	neutral	-0.0356472	1	neutral	-0.0724945	1
sgRNA1713	SAOUHSC_02827		-0.00670432	1	neutral	0.0373212	1	neutral	0.0440255	1
sgRNA1714	SAOUHSC_02828		0.0177452	1	neutral	-0.0259272	1	neutral	-0.0436725	1
sgRNA1715	SAOUHSC_02829	frp	0.0515553	1	neutral	0.139507	1	neutral	0.0879517	1
sgRNA1716	SAOUHSC_02830	ddh	0.0813086	1	neutral	-0.223542	1	neutral	-0.304851	1
sgRNA1717	SAOUHSC_02831		0.0627031	1	neutral	-0.0409064	1	neutral	-0.103609	1
sgRNA1718	SAOUHSC_02832		0.0558548	1	neutral	0.154642	1	neutral	0.0987876	1
sgRNA1719	SAOUHSC_02834	srtA	0.0671501	1	neutral	0.0558716	1	neutral	-0.0112785	1
sgRNA1720	SAOUHSC_02836		-0.0407198	1	neutral	-0.0764571	1	neutral	-0.0357373	1
sgRNA1721	SAOUHSC_02838		-0.0939224	1	neutral	-0.0787885	1	neutral	0.0151339	1
sgRNA1722	SAOUHSC_02841		0.0204649	1	neutral	-0.0786709	1	neutral	-0.0991358	1
sgRNA1723	SAOUHSC_02842		-0.00509461	1	neutral	0.0161158	1	neutral	0.0212104	1
sgRNA1724	SAOUHSC_02843		0.0185173	1	neutral	0.249598	1	neutral	0.231081	1
sgRNA1725	SAOUHSC_02844		-0.483535	1	neutral	-0.106797	1	neutral	0.376739	1
sgRNA1726	SAOUHSC_02846		-0.061084	1	neutral	-0.151958	1	neutral	-0.0908742	1
sgRNA1727	SAOUHSC_02848	glcB	0.020006	1	neutral	0.0505286	1	neutral	0.0305226	1
sgRNA1728	SAOUHSC_02849	cidC	-0.0058209	1	neutral	0.164094	1	neutral	0.169915	1
sgRNA1729	SAOUHSC_02851	cidA	-0.0495005	1	neutral	-0.275675	1	neutral	-0.226174	1
sgRNA1730	SAOUHSC_02852	cidR	-0.0218976	1	neutral	-0.184024	1	neutral	-0.162126	1
sgRNA1731	SAOUHSC_02853		0.012305	1	neutral	0.0897707	1	neutral	0.0774656	1
sgRNA1732	SAOUHSC_02855		0.0225433	1	neutral	0.0227726	1	neutral	0.000229257	1
sgRNA1733	SAOUHSC_02856		0.0960299	1	neutral	-0.170859	1	neutral	-0.266889	1
sgRNA1734	SAOUHSC_02858		0.075479	1	neutral	0.240245	1	neutral	0.164766	1
sgRNA1737	SAOUHSC_02861		0.0556506	1	neutral	0.334985	1	neutral	0.279334	1
sgRNA1738	SAOUHSC_02862	clpL	0.0759288	1	neutral	-0.0498381	1	neutral	-0.125767	1
sgRNA1739	SAOUHSC_02863		0.0852853	1	neutral	0.0391441	1	neutral	-0.0461412	1
sgRNA1740	SAOUHSC_02864	feoB	0.0576248	1	neutral	-0.0255484	1	neutral	-0.0831732	1
sgRNA1741	SAOUHSC_02865	feoA	0.0373842	1	neutral	-0.218941	1	neutral	-0.256325	1
sgRNA1742	SAOUHSC_02866	farE	0.0672802	1	neutral	-0.0204846	1	neutral	-0.0877647	1
sgRNA1743	SAOUHSC_02867	farR	-0.0134025	1	neutral	0.0240108	1	neutral	0.0374133	1
sgRNA1744	SAOUHSC_02869	rocA	0.103462	1	neutral	0.0341686	1	neutral	-0.0692929	1
sgRNA1745	SAOUHSC_02871		0.0963712	1	neutral	0.131194	1	neutral	0.0348225	1
sgRNA1746	SAOUHSC_02872	cwrA	0.0680845	1	neutral	0.280003	1	neutral	0.211919	1
sgRNA1747	SAOUHSC_02873	copA	0.000780371	1	neutral	0.0859545	1	neutral	0.0851741	1
sgRNA1748	SAOUHSC_02874	copZ	-0.0108375	1	neutral	0.021469	1	neutral	0.0323065	1
sgRNA1749	SAOUHSC_02876		0.0793314	1	neutral	-0.00270821	1	neutral	-0.0820396	1
sgRNA1750	SAOUHSC_02882	crtO	-0.0316492	1	neutral	-0.0151547	1	neutral	0.0164945	1
sgRNA1751	SAOUHSC_02883		0.024596	1	neutral	-0.0703873	1	neutral	-0.0949833	1
sgRNA1752	SAOUHSC_02885	oatA	-0.122439	1	neutral	-0.149892	1	neutral	-0.0274526	1
sgRNA1753	SAOUHSC_02886		0.0320657	1	neutral	-0.274614	1	neutral	-0.30668	1
sgRNA1754	SAOUHSC_02887	isaA	-0.340575	1	neutral	-0.634236	1	neutral	-0.293662	1
sgRNA1755	SAOUHSC_02888		0.00248245	1	neutral	-0.167675	1	neutral	-0.170158	1
sgRNA1756	SAOUHSC_02889		0.0609227	1	neutral	-0.172319	1	neutral	-0.233242	1
sgRNA1757	SAOUHSC_02890		-0.0354279	1	neutral	0.0286079	1	neutral	0.0640359	1
sgRNA1758	SAOUHSC_02891		0.107261	1	neutral	0.0969541	1	neutral	-0.0103068	1
sgRNA1759	SAOUHSC_02892		0.0817538	1	neutral	0.0958207	1	neutral	0.0140668	1
sgRNA1760	SAOUHSC_02893		0.0588844	1	neutral	0.10264	1	neutral	0.0437556	1
sgRNA1761	SAOUHSC_02896		0.0507384	1	neutral	0.0957749	1	neutral	0.0450365	1
sgRNA1762	SAOUHSC_02897	gbaA	-0.00086513	1	neutral	0.00787935	1	neutral	0.00874448	1
sgRNA1764	SAOUHSC_02899		0.134803	1	neutral	0.477866	1	neutral	0.343064	1
sgRNA1765	SAOUHSC_02904		0.0303117	1	neutral	-0.0120406	1	neutral	-0.0423524	1
sgRNA1766	SAOUHSC_02907		0.0292055	1	neutral	0.190061	1	neutral	0.160855	1
sgRNA1767	SAOUHSC_02908		0.0265724	1	neutral	0.0389592	1	neutral	0.0123868	1
sgRNA1768	SAOUHSC_02909	pyrD	0.0462759	1	neutral	-0.315498	1	neutral	-0.361774	1
sgRNA1769	SAOUHSC_02910		0.0260509	1	neutral	0.236754	1	neutral	0.210703	1
sgRNA1770	SAOUHSC_02911		0.0789876	1	neutral	0.00758677	1	neutral	-0.0714009	1
sgRNA1771	SAOUHSC_02912		0.0202216	1	neutral	0.0399736	1	neutral	0.019752	1
sgRNA1772	SAOUHSC_02914		0.0428819	1	neutral	-0.132934	1	neutral	-0.175816	1
sgRNA1773	SAOUHSC_02915		0.0808954	1	neutral	0.105663	1	neutral	0.024768	1
sgRNA1774	SAOUHSC_02919	panB	0.0476719	1	neutral	0.116225	1	neutral	0.068553	1
sgRNA1775	SAOUHSC_02920	panE	0.0245661	1	neutral	-0.0191718	1	neutral	-0.0437379	1
sgRNA1776	SAOUHSC_02921	budA2	0.0229393	1	neutral	-0.0504145	1	neutral	-0.0733538	1
sgRNA1777	SAOUHSC_02922	ldh2	0.0388491	1	neutral	0.146755	1	neutral	0.107906	1
sgRNA1778	SAOUHSC_02923		0.048696	1	neutral	0.0036957	1	neutral	-0.0450003	1
sgRNA1779	SAOUHSC_02924		0.064637	1	neutral	0.346925	1	neutral	0.282288	1
sgRNA1780	SAOUHSC_02925		0.0690498	1	neutral	-0.274898	1	neutral	-0.343948	1
sgRNA1781	SAOUHSC_02926	fdaB	0.0772312	1	neutral	-0.0468251	1	neutral	-0.124056	1
sgRNA1782	SAOUHSC_02927	mqo2	0.0720548	1	neutral	0.298278	1	neutral	0.226224	1
sgRNA1783	SAOUHSC_02928		0.0306922	1	neutral	-0.0110375	1	neutral	-0.0417297	1
sgRNA1784	SAOUHSC_02929		0.0372718	1	neutral	0.0379403	1	neutral	0.000668523	1
sgRNA1785	SAOUHSC_02930		0.0835516	1	neutral	-0.125468	1	neutral	-0.209019	1
sgRNA1786	SAOUHSC_02931		0.0211088	1	neutral	0.150126	1	neutral	0.129018	1
sgRNA1787	SAOUHSC_02932	betA	-0.00504946	1	neutral	0.131157	1	neutral	0.136206	1
sgRNA1788	SAOUHSC_02933	betB	0.0506612	1	neutral	0.053354	1	neutral	0.00269282	1
sgRNA1789	SAOUHSC_02935		-0.106998	1	neutral	-0.0420109	1	neutral	0.0649875	1
sgRNA1790	SAOUHSC_02936		-0.00921526	1	neutral	-0.100664	1	neutral	-0.0914483	1
sgRNA1791	SAOUHSC_02937	cudT	0.0247017	1	neutral	0.06218	1	neutral	0.0374783	1
sgRNA1792	SAOUHSC_02939		0.0462887	1	neutral	0.0707001	1	neutral	0.0244114	1
sgRNA1793	SAOUHSC_02940		0.0514722	1	neutral	-0.227866	1	neutral	-0.279338	1
sgRNA1794	SAOUHSC_02942	nrdD	0.030074	1	neutral	0.0279921	1	neutral	-0.00208186	1
sgRNA1795	SAOUHSC_02943	citM	0.0197385	1	neutral	-0.0203295	1	neutral	-0.040068	1
sgRNA1796	SAOUHSC_02947	cysJ	0.00515159	1	neutral	0.129567	1	neutral	0.124415	1
sgRNA1797	SAOUHSC_02948		0.0094689	1	neutral	0.0466562	1	neutral	0.0371873	1
sgRNA1798	SAOUHSC_02953		-0.0389282	1	neutral	-0.224745	1	neutral	-0.185817	1
sgRNA1799	SAOUHSC_02954		0.0506808	1	neutral	0.0549906	1	neutral	0.00430978	1
sgRNA1800	SAOUHSC_02957		0.0775582	1	neutral	-0.251512	1	neutral	-0.32907	1
sgRNA1801	SAOUHSC_02958	phoB	-0.0296398	1	neutral	-0.00174691	1	neutral	0.0278929	1
sgRNA1802	SAOUHSC_02960		0.0716151	1	neutral	0.0111417	1	neutral	-0.0604734	1
sgRNA1803	SAOUHSC_02961		-0.0306175	1	neutral	-0.150671	1	neutral	-0.120054	1
sgRNA1804	SAOUHSC_02962	estA	0.0049738	1	neutral	0.0428167	1	neutral	0.0378429	1
sgRNA1805	SAOUHSC_02963	clfB	0.013816	1	neutral	-0.100473	1	neutral	-0.114289	1
sgRNA1806	SAOUHSC_02964	arcR	0.0587449	1	neutral	-0.105069	1	neutral	-0.163814	1
sgRNA1807	SAOUHSC_02965	arcC	-0.0735304	1	neutral	-0.0240214	1	neutral	0.049509	1
sgRNA1808	SAOUHSC_02967	arcD	0.0125959	1	neutral	-0.0325093	1	neutral	-0.0451052	1
sgRNA1809	SAOUHSC_02968	arcB	0.0713424	1	neutral	0.132011	1	neutral	0.0606686	1
sgRNA1810	SAOUHSC_02969	arcA	0.0910932	1	neutral	0.206535	1	neutral	0.115442	1
sgRNA1811	SAOUHSC_02970	argR	0.255102	1	neutral	0.397064	1	neutral	0.141962	1
sgRNA1812	SAOUHSC_02971	aur	0.0950534	1	neutral	-0.0655717	1	neutral	-0.160625	1
sgRNA1813	SAOUHSC_02972	isaB	0.0677683	1	neutral	0.0255189	1	neutral	-0.0422494	1
sgRNA1814	SAOUHSC_02973		0.0131739	1	neutral	-0.0836647	1	neutral	-0.0968385	1
sgRNA1815	SAOUHSC_02974		0.0508052	1	neutral	0.00551834	1	neutral	-0.0452868	1
sgRNA1816	SAOUHSC_02975	manP	0.015395	1	neutral	0.0240109	1	neutral	0.0086159	1
sgRNA1817	SAOUHSC_02976	pmi	0.0287165	1	neutral	-0.0848283	1	neutral	-0.113545	1
sgRNA1818	SAOUHSC_02978		0.03143	1	neutral	0.132512	1	neutral	0.101082	1
sgRNA1819	SAOUHSC_02979		0.0438154	1	neutral	-0.409457	1	neutral	-0.453272	1
sgRNA1820	SAOUHSC_02980		-0.0404266	1	neutral	-0.0884551	1	neutral	-0.0480285	1
sgRNA1821	SAOUHSC_02982	sasF	-0.02216	1	neutral	0.0785854	1	neutral	0.100745	1
sgRNA1822	SAOUHSC_02984	gtfA	0.0521612	1	neutral	0.24018	1	neutral	0.188019	1
sgRNA1823	SAOUHSC_02985	secA2	0.0582711	1	neutral	0.175143	1	neutral	0.116872	1
sgRNA1824	SAOUHSC_02986	asp3	0.0520255	1	neutral	0.0894567	1	neutral	0.0374312	1
sgRNA1825	SAOUHSC_02987	asp2	0.112423	1	neutral	0.0495456	1	neutral	-0.062877	1
sgRNA1826	SAOUHSC_02988	asp1	0.0660409	1	neutral	-0.0188062	1	neutral	-0.084847	1
sgRNA1827	SAOUHSC_02989	secY2	0.0600395	1	neutral	-0.149259	1	neutral	-0.209298	1
sgRNA1828	SAOUHSC_02990	sasA	0.0859086	1	neutral	-0.275864	1	neutral	-0.361773	1
sgRNA1829	SAOUHSC_02991		0.0152227	1	neutral	-0.0169996	1	neutral	-0.0322223	1
sgRNA1830	SAOUHSC_02992		0.0294064	1	neutral	0.0100933	1	neutral	-0.0193131	1
sgRNA1831	SAOUHSC_02993		0.0526048	1	neutral	0.107031	1	neutral	0.0544261	1
sgRNA1832	SAOUHSC_02994		0.0664219	1	neutral	-0.0514696	1	neutral	-0.117891	1
sgRNA1833	SAOUHSC_02995		0.044592	1	neutral	0.0857589	1	neutral	0.0411669	1
sgRNA1835	SAOUHSC_02997		-0.265976	1	neutral	-0.401876	1	neutral	-0.1359	1
sgRNA1836	SAOUHSC_02998	cap1C	-0.0423863	1	neutral	-0.359444	1	neutral	-0.317058	1
sgRNA1837	SAOUHSC_02999	cap1B	0.0372659	1	neutral	0.0697739	1	neutral	0.032508	1
sgRNA1838	SAOUHSC_03000	cap1A	0.00344367	1	neutral	0.0326546	1	neutral	0.0292109	1
sgRNA1839	SAOUHSC_03001	icaR	-1.28093	1	neutral	-1.03308	1	neutral	0.247853	1
sgRNA1840	SAOUHSC_03002	icaA	0.0550747	1	neutral	0.475756	1	neutral	0.420682	1
sgRNA1841	SAOUHSC_03003	icaD	0.1224	1	neutral	0.0888681	1	neutral	-0.0335316	1
sgRNA1842	SAOUHSC_03004	icaB	0.0353259	1	neutral	0.054637	1	neutral	0.0193111	1
sgRNA1843	SAOUHSC_03005	icaC	0.0262493	1	neutral	0.12623	1	neutral	0.0999805	1
sgRNA1844	SAOUHSC_03006	lip	0.101955	1	neutral	0.237304	1	neutral	0.135348	1
sgRNA1845	SAOUHSC_03008	hisF	0.0218354	1	neutral	-0.141949	1	neutral	-0.163784	1
sgRNA1846	SAOUHSC_03009	hisA	-0.0103442	1	neutral	-0.396058	1	neutral	-0.385713	1
sgRNA1847	SAOUHSC_03010	hisH	0.00930842	1	neutral	0.0810666	1	neutral	0.0717582	1
sgRNA1848	SAOUHSC_03011	hisB	0.03711	1	neutral	0.158778	1	neutral	0.121668	1
sgRNA1849	SAOUHSC_03012		0.00524829	1	neutral	0.0293162	1	neutral	0.0240679	1
sgRNA1850	SAOUHSC_03013	hisD	0.0290778	1	neutral	0.0861825	1	neutral	0.0571046	1
sgRNA1851	SAOUHSC_03014	hisG	0.0692327	1	neutral	0.022351	1	neutral	-0.0468817	1
sgRNA1852	SAOUHSC_03015	hisZ	-0.0154739	1	neutral	-0.0283447	1	neutral	-0.0128708	1
sgRNA1853	SAOUHSC_03016		0.055145	1	neutral	-0.147726	1	neutral	-0.202871	1
sgRNA1854	SAOUHSC_03021		0.0188794	1	neutral	-0.0307941	1	neutral	-0.0496735	1
sgRNA1855	SAOUHSC_03022		-0.0135175	1	neutral	-0.0186468	1	neutral	-0.00512932	1
sgRNA1856	SAOUHSC_03023	drp35	0.042527	1	neutral	0.251857	1	neutral	0.20933	1
sgRNA1857	SAOUHSC_03024		0.0581188	1	neutral	-0.0720004	1	neutral	-0.130119	1
sgRNA1858	SAOUHSC_03025	pcp	0.0580915	1	neutral	-0.00342772	1	neutral	-0.0615192	1
sgRNA1859	SAOUHSC_03027		0.0382737	1	neutral	0.106537	1	neutral	0.0682633	1
sgRNA1860	SAOUHSC_03028	bstA	0.141641	1	neutral	0.209853	1	neutral	0.0682115	1
sgRNA1861	SAOUHSC_03030		0.00397887	1	neutral	0.202412	1	neutral	0.198433	1
sgRNA1862	SAOUHSC_03031	rarD	-0.0308446	1	neutral	0.196149	1	neutral	0.226994	1
sgRNA1863	SAOUHSC_03032		0.0393615	1	neutral	-0.0560286	1	neutral	-0.0953901	1
sgRNA1864	SAOUHSC_03033	nixA	0.0602317	1	neutral	-0.098381	1	neutral	-0.158613	1
sgRNA1865	SAOUHSC_03034		-0.0160238	1	neutral	0.176964	1	neutral	0.192988	1
sgRNA1866	SAOUHSC_03035		0.0337927	1	neutral	-0.0339639	1	neutral	-0.0677565	1
sgRNA1867	SAOUHSC_03036	vraD	-0.311678	1	neutral	-0.799595	1	neutral	-0.487917	1
sgRNA1868	SAOUHSC_03037	vraE	-0.0349657	1	neutral	0.0895105	1	neutral	0.124476	1
sgRNA1869	SAOUHSC_03038		0.0126903	1	neutral	0.147646	1	neutral	0.134956	1
sgRNA1870	SAOUHSC_03040		-0.00940989	1	neutral	-0.129328	1	neutral	-0.119918	1
sgRNA1871	SAOUHSC_03041		-0.0113675	1	neutral	-0.0487902	1	neutral	-0.0374228	1
sgRNA1872	SAOUHSC_03043		0.077333	1	neutral	0.183094	1	neutral	0.105761	1
sgRNA1873	SAOUHSC_03045	cspB	0.120682	1	neutral	-0.100442	1	neutral	-0.221124	1
sgRNA1874	SAOUHSC_03046		0.0100284	1	neutral	0.0550482	1	neutral	0.0450198	1
sgRNA1875	SAOUHSC_03048		0.0273128	1	neutral	-0.109466	1	neutral	-0.136779	1
sgRNA1877	SAOUHSC_03051	gidB	-0.422157	1	neutral	-0.374935	1	neutral	0.0472217	1
sgRNA1878	SAOUHSC_03052	gidA	-1.20208	0.0339948	essential	-0.330806	1	neutral	0.87127	1
sgRNA1879	SAOUHSC_03053	trmE	-1.25668	4.33819e-06	essential	-0.358842	1	neutral	0.897837	1
sgRNA1882	SAOUHSC_A00084		0.0416245	1	neutral	0.144202	1	neutral	0.102578	1
sgRNA1883	SAOUHSC_A00097		0.0646062	1	neutral	-0.0405556	1	neutral	-0.105162	1
sgRNA1884	SAOUHSC_A00219		0.0343507	1	neutral	0.097115	1	neutral	0.0627643	1
sgRNA1885	SAOUHSC_A00283		0.0162892	1	neutral	-0.0389884	1	neutral	-0.0552776	1
sgRNA1886	SAOUHSC_A00332		-0.418257	1	neutral	-0.123907	1	neutral	0.29435	1
sgRNA1887	SAOUHSC_A00354		0.0453294	1	neutral	-0.149925	1	neutral	-0.195255	1
sgRNA1888	SAOUHSC_A00379		0.0778977	1	neutral	0.106185	1	neutral	0.0282871	1
sgRNA1889	SAOUHSC_A00526		0.0643402	1	neutral	0.15643	1	neutral	0.0920896	1
sgRNA1890	SAOUHSC_A00635		0.0535076	1	neutral	0.096006	1	neutral	0.0424985	1
sgRNA1891	SAOUHSC_A00703		0.0534065	1	neutral	0.0343304	1	neutral	-0.0190761	1
sgRNA1892	SAOUHSC_A00747		0.0545132	1	neutral	-0.0490102	1	neutral	-0.103523	1
sgRNA1893	SAOUHSC_A01041		-0.913866	1	neutral	-0.208848	1	neutral	0.705018	1
sgRNA1894	SAOUHSC_A01079		0.0849069	1	neutral	-0.0559197	1	neutral	-0.140827	1
sgRNA1895	SAOUHSC_A01081		-0.168301	1	neutral	-0.00755092	1	neutral	0.16075	1
sgRNA1896	SAOUHSC_A01436		0.0168205	1	neutral	-0.0843594	1	neutral	-0.10118	1
sgRNA1897	SAOUHSC_A01514		-0.134494	1	neutral	-0.0546386	1	neutral	0.079855	1
sgRNA1898	SAOUHSC_A01723		-0.0354537	1	neutral	0.0231222	1	neutral	0.0585759	1
sgRNA1899	SAOUHSC_A01754		0.061685	1	neutral	0.20685	1	neutral	0.145165	1
sgRNA1900	SAOUHSC_A01909		-0.484717	1	neutral	-0.933602	1	neutral	-0.448885	1
sgRNA1901	SAOUHSC_A02013		-0.0466911	1	neutral	-0.092487	1	neutral	-0.0457959	1
sgRNA1902	SAOUHSC_A02094		0.0303886	1	neutral	0.329254	1	neutral	0.298866	1
sgRNA1904	SAOUHSC_A02189		0.0703998	1	neutral	0.282762	1	neutral	0.212362	1
sgRNA1905	SAOUHSC_A02254		0.0593864	1	neutral	0.0442076	1	neutral	-0.0151788	1
sgRNA1906	SAOUHSC_A02273		0.0778289	1	neutral	-0.0974609	1	neutral	-0.17529	1
sgRNA1907	SAOUHSC_A02350		0.070041	1	neutral	0.0734151	1	neutral	0.00337405	1
sgRNA1908	SAOUHSC_A02445		-0.0440358	1	neutral	0.498764	1	neutral	0.5428	1
sgRNA1909	SAOUHSC_A02483		-0.101042	1	neutral	-0.893629	1	neutral	-0.792588	1
sgRNA1910	SAOUHSC_A02503		0.00739122	1	neutral	0.103547	1	neutral	0.0961553	1
sgRNA1911	SAOUHSC_A02577		0.0425005	1	neutral	0.236895	1	neutral	0.194395	1
sgRNA1912	SAOUHSC_A02635		0.166784	1	neutral	-0.341428	1	neutral	-0.508212	1
sgRNA1913	SAOUHSC_A02680		0.0303477	1	neutral	0.0145861	1	neutral	-0.0157616	1
sgRNA1914	SAOUHSC_A02771		-0.00516695	1	neutral	-0.0449233	1	neutral	-0.0397563	1
sgRNA1915	SAOUHSC_A02795		0.0517468	1	neutral	-0.098205	1	neutral	-0.149952	1
sgRNA1916	SAOUHSC_A02801		0.112898	1	neutral	-0.0490627	1	neutral	-0.161961	1
sgRNA1917	SAOUHSC_A02811		0.0752301	1	neutral	-0.0178791	1	neutral	-0.0931092	1
sgRNA1918	SAOUHSC_A02856		0.0179828	1	neutral	-0.162365	1	neutral	-0.180348	1
sgRNA1922	SAOUHSC_T00040	trnaM	-2.32615	0.00318285	essential	-1.05309	1	neutral	1.27306	1
sgRNA1925	SAOUHSC_T0005	trnaR	0.077486	1	neutral	0.102204	1	neutral	0.0247179	1
sgRNA1926	SAOUHSC_T00050	trnaS	0.0315313	1	neutral	0.332302	1	neutral	0.300771	1
sgRNA1927	SAOUHSC_T00056		-0.0167268	1	neutral	0.450315	1	neutral	0.467042	1
sgRNA0236	SAOUHSC_00358		-0.275607			-2.75434			-2.47873
sgRNA0332	SAOUHSC_00526	rplGB	-2.09345			-2.96758			-0.874129
sgRNA0455	SAOUHSC_00728	ltaS	-2.78704			-2.49631			0.290737
sgRNA0916	SAOUHSC_01493	rpsA	-0.0346297			-4.23117			-4.19654
sgRNA1221	SAOUHSC_01984
sgRNA1489	SAOUHSC_02512	rplC
